# Supplementary material for: Identification and characterization of heat-responsive lncRNAs in maize inbred line CM1
Source: BMC Genomics. 2022 Mar 16;23:208. doi: 10.1186/s12864-022-08448-1 (PMC8925227; doi:10.1186/s12864-022-08448-1)
Supplement: Supplementary file 3 — Additional file 3: Table S1. Primers of selected lncRNAs used for qRT-PCR analysis. [file 12864_2022_8448_MOESM3_ESM.xlsx]

## Sheet: Sheet1
Table S1. Primers of selected lncRNAs used for qRT-PCR analysis.
ID	Gene name	Primer 5´-->3´
1	LNC_043026-F	AGTTTGCACTTGCAGGTTCTC
2	LNC_043026-R	CTGTTGGAGCATTCCCAGGT
3	Zm00001d022937_T001-F	TTGGTCGATCATGCAGGGTT
4	Zm00001d022937_T001-R	AAGTTTCCACACTTGTACGGC
5	Zm00001d026713_T001-F	ATCGATCAGGTAGCAGCACG
6	Zm00001d026713_T001-R	ATGGCGGCTACTGCGATAAA
7	LNC_017096-F	ACTCAGCCTCTCCTATGGCA
8	LNC_017096-R	GCGAACAGGCTCACCAATTC
9	LNC_015877-F	GAAGTGTAAAGAACGAGAAT
10	LNC_015877-R	AGTCAGTGCTATGCATGGTT
11	LNC_039112-F	TACAAAGGGGGAGAGATCAA
12	LNC_039112-R	TCCCCCGCTTTTATTTGTAA
13	LNC_032845-F	AGTAGACCTAACCCCTTGAA
14	LNC_032845-R	TTGCGCGATCTAAGTCTAAG
15	LNC_023293-F	CGGGCAGTTCCATATAGAAT
16	LNC_023293-R	CATTATTCAAGGGGTCAGGT
17	Zm00001d001139_T001-F	GTAATCGCCGGTCAGCCATA
18	Zm00001d001139_T001-R	CGACTTCACTCCAGTCGCAA
19	LNC_045820-F	AACTGCTTGGGAGTCCTTGC
20	LNC_045820-R	ATCAAAACACCGAACCATCC
21	GAPDH-F	ATCAACGGCTTCGGAAGGAT
22	GAPDH-R	CCGTGGACGGTGTCGTACTT
