# Supplementary material for: Identification and characterization of heat-responsive lncRNAs in maize inbred line CM1
Source: BMC Genomics. 2022 Mar 16;23:208. doi: 10.1186/s12864-022-08448-1 (PMC8925227; doi:10.1186/s12864-022-08448-1)
Supplement: Supplementary file 5 — Additional file 5: Table S3. Detailed information of the 993 significantly differentially expressed lncRNAs. [file 12864_2022_8448_MOESM5_ESM.xlsx]

## Sheet: Sheet1
Table S3. Detailed information of the 993 significantly differentially expressed lncRNAs.
Transcript_id	Chr_location	Heat_FPKM	Control_FPKM	log2(foldchange)	p-value	padj
LNC_000149	1:8272561-8272897	2.61802	0	Inf	3.6493e-05	0.00109079
LNC_000198	1:11658898-11659139	0	0.566196	#NAME?	0.00106445	0.0170623
LNC_000298	1:22589752-22589988	0	0.569662	#NAME?	0.00129893	0.0199798
LNC_000310	1:23906476-23906810	9.511	0.033735	8.13921	1.87112e-08	1.64151e-06
LNC_000318	1:24183802-24199469	0.943232	0.015028	5.97189	0.00226354	0.0309203
LNC_000459	1:34840666-34840872	0.414958	3.27371	-2.97989	0.000194996	0.00433983
LNC_000494	1:36893498-36893863	0.025995	0.524845	-4.33559	0.000989155	0.0160861
LNC_000566	1:42699266-42699486	1.85009	0	Inf	0.000331742	0.00665576
LNC_000672	1:51680437-51680766	8.27635	0	Inf	4.26597e-09	4.37758e-07
LNC_000703	1:53021674-53021933	0	1.14996	#NAME?	3.38435e-05	0.00102792
LNC_000704	1:53075260-53075665	0.012276	0.540773	-5.46111	0.000147824	0.00344827
LNC_000809	1:60633019-60633534	19.8966	0.107458	7.5326	1.96628e-09	2.19808e-07
LNC_000871	1:65571222-65571533	6.0887	0.238699	4.67287	0.00165523	0.0242006
LNC_000905	1:68300979-68301233	4.41809	0	Inf	9.93355e-06	0.000370404
LNC_001075	1:81351773-81351982	18.4892	0.088998	7.69869	3.54106e-08	2.9236e-06
LNC_001089	1:82019831-82020064	0	0.70718	#NAME?	0.000566857	0.0102858
LNC_001111	1:84434442-84434824	0.052053	0.792297	-3.92799	0.00258405	0.0342855
LNC_001133	1:86160115-86160564	0.011076	0.604515	-5.77027	0.000137118	0.00324007
LNC_001237	1:94561882-94562101	0	0.921561	#NAME?	0.000271576	0.00565268
LNC_001314	1:102042365-102042662	2.08572	0.001822	10.1608	0.000487367	0.00910347
LNC_001362	1:104846015-104846718	3.44979	0.125081	4.78557	0.000233904	0.00502245
LNC_001482	1:114821512-114827439	1.29906	0	Inf	3.59058e-05	0.00107763
LNC_001523	1:117356113-117364457	1.7735	0	Inf	1.88999e-06	9.23032e-05
LNC_001524	1:117356113-117364457	2.38916	0	Inf	1.6066e-07	1.10683e-05
LNC_001599	1:122012799-122015886	0.93064	1.96249	-1.07639	0.00161208	0.0236781
LNC_001600	1:122012799-122015886	0.333812	1.1971	-1.84243	0.00123711	0.0192228
LNC_001601	1:122012825-122015886	1.04851	0	Inf	6.88007e-05	0.00182853
LNC_001603	1:122073991-122074319	0.053362	1.90795	-5.16007	4.05868e-06	0.000176534
LNC_001779	1:133017738-133018114	0.23959	1.31784	-2.45953	0.00173996	0.0251782
LNC_001839	1:137256794-137257136	26.457	1.04825	4.6576	3.13779e-05	0.000965291
LNC_001934	1:143206466-143208280	1.55126	0.016561	6.54951	5.704e-06	0.000233628
LNC_001935	1:143206466-143208280	1.60902	0.061049	4.72007	0.000164383	0.00376551
LNC_001965	1:146302394-146302653	1.49455	0	Inf	0.000446131	0.00847346
LNC_001978	1:147282887-147283257	0	0.662608	#NAME?	0.000109739	0.00268956
LNC_001979	1:147283313-147284125	0.376529	1.34786	-1.83984	0.00119974	0.0187735
LNC_002046	1:154088815-154092490	2.54285	0.100095	4.667	0.00376253	0.0457708
LNC_002060	1:157182494-157182721	2.97872	0	Inf	2.32118e-05	0.000754125
LNC_002141	1:161943308-161946868	0	0.533879	#NAME?	6.26992e-06	0.000252763
LNC_002199	1:167421478-167421840	0.034912	0.80511	-4.52739	0.000714296	0.0123858
LNC_002273	1:174694020-174694284	0.00676	0.80024	-6.88727	0.000214417	0.00468842
LNC_002437	1:192818148-192818531	0.012979	0.361575	-4.80004	0.00120852	0.018882
LNC_002449	1:193447647-193447907	0	0.531331	#NAME?	0.00137426	0.0208745
LNC_002632	1:207518388-207529456	14.0062	0.215322	6.02343	1.69198e-08	1.4993e-06
LNC_002646	1:209187722-209187939	1.1557	0	Inf	0.00243664	0.0327534
LNC_002720	1:216772794-216773136	0.029159	3.06597	-6.71626	1.03722e-06	5.52929e-05
LNC_002723	1:217043989-217045029	1.31715	0	Inf	5.87079e-06	0.000239391
LNC_002745	1:218044832-218051296	0.052399	0.678643	-3.69504	7.54657e-06	0.000294259
LNC_002922	1:230273778-230283228	0	0.704627	#NAME?	1.67931e-05	0.000575042
LNC_002980	1:234078649-234079263	2.89282	0.097637	4.88891	0.000422826	0.00812688
LNC_003033	1:237902319-237902593	13.6105	0.431776	4.97829	0.00352412	0.0435469
LNC_003057	1:239856142-239856425	0.208701	1.41583	-2.76214	0.000933669	0.0153527
LNC_003076	1:241277328-241285418	0.86537	3.10763	-1.84443	0.00231273	0.0314408
LNC_003200	1:251643661-251645134	3.77123	0.076779	5.61818	0.00030235	0.00617985
LNC_003212	1:252232226-252232785	2.92568	0.027017	6.75876	5.70059e-05	0.00156494
LNC_003352	1:263344884-263345161	2.4265	0.016805	7.17384	0.00042489	0.00815445
LNC_003392	1:265646603-265647120	0.650442	8.5329	-3.71354	3.16316e-07	1.99156e-05
LNC_003483	1:271430875-271433261	0.632641	0.009139	6.11321	0.00130642	0.0200739
LNC_003485	1:271430904-271433261	0.021529	0.476878	-4.46927	0.00114436	0.0180837
LNC_003513	1:273087257-273087819	0.585487	0	Inf	0.00351404	0.0434492
LNC_003566	1:276894901-276895221	0	0.957246	#NAME?	4.75962e-05	0.00135478
LNC_003664	1:284185738-284186598	1.09695	0	Inf	2.26575e-05	0.000738515
LNC_003722	1:288721630-288722426	0	0.782256	#NAME?	3.99675e-05	0.00117611
LNC_003740	1:290343904-290344625	2.93586	0.090583	5.0184	0.000355148	0.00702925
LNC_003802	1:296963851-296964075	0	0.500217	#NAME?	0.00352267	0.0435314
LNC_003904	1:303513585-303513832	0	1.31611	#NAME?	7.67694e-05	0.00200307
LNC_004009	1:1945793-1961597	4.77385	0.235643	4.34048	8.93756e-05	0.00226852
LNC_004260	1:17138738-17138976	0.26449	2.12029	-3.00298	0.000363086	0.00716062
LNC_004349	1:24269467-24269710	0.662442	3.60367	-2.4436	0.00155621	0.023014
LNC_004362	1:25537348-25537566	17.1048	0.369833	5.53138	2.55652e-06	0.000119145
LNC_004524	1:38922526-38922729	0.228573	1.39171	-2.60613	0.00293401	0.0378154
LNC_004535	1:40253173-40255487	0.623726	0	Inf	0.000185685	0.00415952
LNC_004585	1:46550543-46550800	0.015455	0.373196	-4.59379	0.00355168	0.0438049
LNC_004774	1:60633040-60633528	1.58957	0	Inf	5.64484e-05	0.00155268
LNC_004881	1:68245343-68250379	0.423742	1.70761	-2.01072	0.000234214	0.00502666
LNC_004968	1:73331845-73332111	0.842762	0	Inf	0.00315106	0.0399663
LNC_004970	1:73363037-73369912	1.23192	2.58809	-1.07098	0.00314939	0.0399503
LNC_005062	1:82660788-82661096	5.14129	0.166186	4.95126	0.00205577	0.0286827
LNC_005063	1:82714739-82715147	0.227267	1.42987	-2.65342	0.00141195	0.0213247
LNC_005197	1:94970656-94970884	2.35115	0	Inf	9.45421e-05	0.00237827
LNC_005207	1:96157794-96158147	1.08223	6.02481	-2.47691	0.000646087	0.0114148
LNC_005237	1:98344526-98344755	0.029459	1.10382	-5.22766	0.000748752	0.0128516
LNC_005340	1:105047123-105047355	8.36657	0.235397	5.15147	0.000245539	0.00521831
LNC_005441	1:113192364-113192606	0	0.388483	#NAME?	0.00395552	0.0474705
LNC_005474	1:115773285-115773612	1.84825	0.024501	6.23718	0.00182947	0.0261655
LNC_005518	1:118990434-118990959	2.85006	0.127094	4.48703	0.00273653	0.0358602
LNC_005773	1:134578091-134578407	0.874341	0	Inf	0.00240525	0.0324283
LNC_005819	1:137125660-137126023	0	0.473485	#NAME?	0.000649288	0.0114608
LNC_005984	1:149617107-149657568	9.11707	0.02747	8.37457	1.05116e-07	7.67917e-06
LNC_005985	1:149619138-149620017	5.9573	0.103274	5.85011	3.11982e-07	1.96878e-05
LNC_005986	1:149620132-149620488	3.56162	0.024515	7.18273	3.26118e-05	0.000997118
LNC_005990	1:149656011-149656731	20.3584	0.144338	7.14003	1.45184e-12	3.47734e-10
LNC_006032	1:153638628-153638842	1.07791	0	Inf	0.00289502	0.0374379
LNC_006094	1:160602739-160602978	5.47967	0.06407	6.4183	6.13724e-05	0.00166467
LNC_006127	1:163369075-163375573	0.010977	1.13317	-6.68974	6.43465e-09	6.35987e-07
LNC_006128	1:163369753-163375573	0	0.785029	#NAME?	4.867e-07	2.89771e-05
LNC_006207	1:169683367-169683850	1.89202	0	Inf	2.83861e-05	0.000888117
LNC_006261	1:176744017-176744280	0	0.379247	#NAME?	0.00329045	0.0413182
LNC_006318	1:182158494-182158977	0.05583	0.627291	-3.49002	0.000703816	0.0122426
LNC_006319	1:182271715-182272022	0	0.504534	#NAME?	0.000733777	0.0126588
LNC_006323	1:182957279-182957505	0.099898	0.961345	-3.26653	0.00343538	0.0427214
LNC_006334	1:184299184-184299553	0.011417	0.582938	-5.67409	0.000248785	0.00526747
LNC_006346	1:185590014-185591173	0.006505	0.413824	-5.99132	0.00266285	0.0351142
LNC_006356	1:186691935-186692213	7.27629	0.016856	8.7538	3.58538e-06	0.000159014
LNC_006376	1:190262015-190266231	1.27504	0.028337	5.49171	1.71195e-06	8.4908e-05
LNC_006447	1:196536347-196540391	1.21951	0	Inf	6.97793e-06	0.000276097
LNC_006448	1:196536347-196540391	1.71403	0	Inf	2.42658e-06	0.000113861
LNC_006468	1:197843009-197848441	0.126595	0.509471	-2.00878	0.00227713	0.0310528
LNC_006472	1:198247377-198247598	0.091412	0.946414	-3.37202	0.00376585	0.0458035
LNC_006552	1:204214593-204214834	2.452	0.031789	6.26929	0.0032287	0.0407402
LNC_006568	1:205429444-205441410	1.29758	0	Inf	4.13563e-06	0.000179228
LNC_006570	1:205432295-205437231	0.783404	0.011447	6.09672	0.000139392	0.00328248
LNC_006573	1:205439772-205441411	1.62849	0.001897	9.7456	1.13566e-06	5.97593e-05
LNC_006602	1:209111860-209112260	0.001615	0.579997	-8.48837	0.000117044	0.00284014
LNC_006702	1:215751686-215751939	0.860637	3.15383	-1.87363	0.00162125	0.023792
LNC_006704	1:215847880-215848243	0.012962	0.41175	-4.98941	0.000917878	0.0151406
LNC_006730	1:217861741-217867042	8.72808	0.037472	7.86371	2.57394e-06	0.000119804
LNC_006921	1:230492908-230493148	4.24123	0	Inf	1.57239e-05	0.000544014
LNC_007016	1:237106828-237107372	2.4621	0.022141	6.79703	0.000337287	0.00674549
LNC_007025	1:237902319-237902595	75.2001	3.25784	4.52875	0.00352078	0.0435179
LNC_007207	1:252621404-252621679	0.036117	2.10737	-5.86662	1.43836e-05	0.000505994
LNC_007214	1:253268886-253271456	7.51602	0.347485	4.43495	0.00156787	0.0231413
LNC_007377	1:265753836-265754261	21.3091	0.169524	6.97383	4.99135e-10	6.53573e-08
LNC_007426	1:269605672-269606328	7.51131	0.625692	3.58554	0.0013081	0.0200932
LNC_007625	1:279625747-279626052	2.02185	0.016168	6.96639	0.000769148	0.013128
LNC_007665	1:282937679-282943821	16.2397	0.480598	5.07855	1.52385e-06	7.71139e-05
LNC_007701	1:286281137-286281494	3.71701	0.124827	4.89614	0.00140255	0.0212105
LNC_007706	1:286847889-286848970	0.689741	0	Inf	0.00215231	0.0297319
LNC_007844	1:299501025-299501336	0.071459	2.84438	-5.31485	2.6111e-07	1.68248e-05
LNC_007938	1:305180217-305180505	83.9216	1.02807	6.35103	5.73121e-11	9.46368e-09
LNC_008016	10:2083642-2083954	0	0.377902	#NAME?	0.00363021	0.0445453
LNC_008027	10:3117393-3117630	0	0.630133	#NAME?	0.00103022	0.0166285
LNC_008028	10:3313922-3314419	0	0.571757	#NAME?	5.63018e-05	0.0015513
LNC_008049	10:5302186-5302981	6.6452	0	Inf	8.83615e-13	2.22279e-10
LNC_008142	10:14840625-14840845	0	0.945321	#NAME?	0.000175268	0.00396777
LNC_008193	10:20011586-20011826	1.04985	8.74554	-3.05836	4.93693e-06	0.00020742
LNC_008198	10:20784978-20785241	0	0.491926	#NAME?	0.00142256	0.0214659
LNC_008226	10:24872590-24872816	0	0.580656	#NAME?	0.00186996	0.026615
LNC_008245	10:27378026-27455260	4.69106	0.242546	4.27358	0.000312413	0.00634371
LNC_008323	10:34504297-34504618	8.90264	0.578363	3.94419	0.00208884	0.0290364
LNC_008597	10:52259978-52261855	0	0.304278	#NAME?	0.0019404	0.0273855
LNC_008598	10:52259978-52261855	0.020653	0.549831	-4.73456	1.11903e-05	0.000409632
LNC_008631	10:53981060-53981414	0.007378	0.400855	-5.76371	0.000855758	0.0143209
LNC_008744	10:66549450-66549668	4.0017	0.052407	6.25471	0.000985683	0.0160403
LNC_008748	10:66974561-66982902	2.78329	0	Inf	5.1729e-06	0.000215607
LNC_008829	10:72671247-72671699	0.108433	0.783124	-2.85244	0.00217137	0.0299258
LNC_009021	10:89144165-89152069	0.092746	0.582744	-2.65151	0.00131052	0.0201172
LNC_009042	10:90003078-90003315	0	0.437128	#NAME?	0.00305434	0.0390054
LNC_009044	10:90174958-90175227	0	0.473163	#NAME?	0.00180125	0.0258548
LNC_009059	10:91522392-91523157	6.37406	0.196677	5.01831	4.96722e-05	0.00140372
LNC_009179	10:100649042-100649679	0.421179	0	Inf	0.00273748	0.0358705
LNC_009283	10:107821896-107822150	1.29753	0	Inf	0.000749903	0.0128674
LNC_009305	10:110029696-110037234	6.9224	0.042914	7.33368	1.995e-06	9.65149e-05
LNC_009306	10:110029696-110037234	5.74401	0.054546	6.71844	5.33937e-05	0.00148918
LNC_009349	10:114051145-114051389	0	0.56762	#NAME?	0.00124447	0.0193129
LNC_009358	10:115053383-115053607	6.39691	0.292431	4.45121	0.00299718	0.0384427
LNC_009395	10:118780377-118785580	0.378714	4.16159	-3.45795	5.41615e-07	3.18164e-05
LNC_009419	10:120509546-120510656	0.059354	1.08222	-4.18851	1.15953e-06	6.07829e-05
LNC_009421	10:120876240-120877061	0.823047	4.42678	-2.42721	5.4605e-06	0.000225079
LNC_009422	10:121011700-121012607	1.35644	0	Inf	0.000457109	0.00863354
LNC_009424	10:121011700-121012607	0.978003	0	Inf	0.00111547	0.0176996
LNC_009425	10:121011700-121012607	1.41589	0.062861	4.4934	0.00332895	0.0416918
LNC_009426	10:121024905-121025733	1.95425	0.014713	7.05338	3.51614e-05	0.00106122
LNC_009437	10:122298763-122299309	4.09302	0.128266	4.99595	0.000220829	0.00479739
LNC_009545	10:133359404-133359780	3.42593	0.16767	4.3528	0.0024374	0.0327614
LNC_009595	10:137738057-137738273	1.24754	0	Inf	0.00260556	0.0345075
LNC_009596	10:137785865-137786163	1.51288	0.020178	6.22837	0.00210445	0.0292102
LNC_009617	10:139842300-139842564	3.59905	0.021401	7.39379	7.65559e-05	0.00199868
LNC_009634	10:141450963-141451186	0.665694	2.76144	-2.05249	0.00383554	0.0463822
LNC_009653	10:143164507-143165130	7.16217	0	Inf	4.60283e-08	3.68951e-06
LNC_009673	10:144788224-144789267	0.007364	0.740172	-6.65123	3.55503e-07	2.20114e-05
LNC_009727	10:149699896-149700511	1.50477	0	Inf	2.74994e-05	0.000867184
LNC_009730	10:150115328-150123750	0.447941	1.76087	-1.97491	0.00146199	0.0219255
LNC_009731	10:150115701-150123750	0.387188	2.38738	-2.62432	0.000445911	0.00847001
LNC_009887	10:15200564-15201021	0.220571	1.94806	-3.14272	0.000171375	0.00389767
LNC_009948	10:19787000-19787519	0.410578	1.62056	-1.98076	0.00186589	0.0265708
LNC_009960	10:20592591-20600855	0	0.505956	#NAME?	0.000207358	0.00456557
LNC_009980	10:25327509-25327918	7.20364	0.457562	3.97669	0.0013588	0.0206967
LNC_010028	10:31149714-31149963	0	0.433685	#NAME?	0.00278927	0.0363786
LNC_010119	10:38022173-38022682	6.24771	0.148978	5.39016	4.21468e-05	0.00122874
LNC_010130	10:39406124-39406425	3.03798	0.043927	6.11186	0.000463017	0.00872566
LNC_010353	10:51940052-51940440	12.6609	0.628435	4.33247	0.000192735	0.0042969
LNC_010356	10:52259948-52261664	0	1.45523	#NAME?	4.51785e-05	0.00129991
LNC_010484	10:63733593-63743278	0.689376	0	Inf	0.00383336	0.046361
LNC_010589	10:74600138-74600577	0.315477	5.88866	-4.22233	3.13852e-08	2.62273e-06
LNC_010590	10:74602428-74602696	0.007288	2.33623	-8.32445	3.10045e-07	1.96049e-05
LNC_010597	10:74920743-74921035	0	0.370297	#NAME?	0.00339194	0.0422862
LNC_010863	10:95848594-95864180	0.418642	0	Inf	0.00316573	0.0401021
LNC_010910	10:100511230-100511576	0.04941	1.03643	-4.39067	0.00084004	0.0141083
LNC_010963	10:104371915-104380006	2.01064	0	Inf	0.000281121	0.00581789
LNC_010988	10:105800948-105804382	1.97014	0.084707	4.53967	0.000335653	0.00671831
LNC_011007	10:107821497-107821823	2.53797	0.098892	4.68168	0.00206841	0.0288116
LNC_011008	10:107821892-107822150	26.3903	0.101802	8.0181	2.13248e-11	3.86455e-09
LNC_011091	10:114745515-114746812	0.19334	1.29625	-2.74513	2.70512e-05	0.000855851
LNC_011100	10:115666369-115668251	1.86746	5.35054	-1.51861	0.000237521	0.00508326
LNC_011204	10:126258041-126258440	0.05484	1.00397	-4.19435	0.000218238	0.00475189
LNC_011205	10:126289499-126290426	0.455919	0	Inf	0.000716999	0.0124256
LNC_011247	10:129588221-129588439	1.91314	0	Inf	0.000632384	0.0112264
LNC_011273	10:132214035-132214290	13.6792	0.097323	7.13499	8.3722e-07	4.60245e-05
LNC_011288	10:133893571-133893917	1.2917	0	Inf	0.00031092	0.00631747
LNC_011292	10:134312663-134312941	4.22858	0.06147	6.10415	0.000381531	0.00746816
LNC_011337	10:138887406-138890702	0.030323	2.4579	-6.34087	7.41461e-08	5.62774e-06
LNC_011338	10:138887406-138890702	0	1.03784	#NAME?	4.97791e-06	0.000208704
LNC_011352	10:140073451-140073814	1.89204	0	Inf	2.39942e-05	0.000774061
LNC_011449	10:147451501-147451857	0.015588	0.455247	-4.86814	0.00175727	0.0253703
LNC_011466	10:148825991-148826261	0	1.00222	#NAME?	6.00724e-05	0.00163586
LNC_011708	2:15366760-15367224	1.1696	0	Inf	0.000277183	0.00574927
LNC_011737	2:18077197-18077456	0	0.424212	#NAME?	0.00218009	0.030014
LNC_011738	2:18170242-18175040	0.024465	2.26815	-6.53465	4.71142e-06	0.000199738
LNC_011757	2:20582773-20583033	7.66545	0.139696	5.77801	0.000188291	0.00420804
LNC_011758	2:20587602-20587976	24.9312	0.532546	5.5489	2.07036e-07	1.37511e-05
LNC_011777	2:21701170-21702139	0.599523	0	Inf	0.000577175	0.0104288
LNC_011795	2:23657807-23658783	0.17438	0.909279	-2.38249	0.000540499	0.00989111
LNC_011883	2:29534968-29535281	0	0.366844	#NAME?	0.00198468	0.0278711
LNC_011916	2:31647193-31647531	0	0.362168	#NAME?	0.00196399	0.0276334
LNC_011955	2:33992496-33993540	0.050367	1.39592	-4.79259	3.32968e-07	2.08152e-05
LNC_011985	2:35720625-35720832	3.23851	0.001934	10.7095	0.000346814	0.00689531
LNC_012042	2:40175487-40175972	0.781067	2.57311	-1.71999	0.00403166	0.0481533
LNC_012048	2:40719788-40720030	6.61261	0.113493	5.86454	0.00032144	0.0064894
LNC_012064	2:42427621-42428056	0	0.674689	#NAME?	3.88143e-05	0.00114863
LNC_012070	2:42618430-42618777	0.033225	0.838946	-4.65824	0.000183999	0.00412855
LNC_012144	2:48885421-48885683	3.27146	0.008882	8.52483	0.000150128	0.00349387
LNC_012199	2:54055361-54055690	0.015003	0.793436	-5.72479	6.81116e-05	0.00181394
LNC_012294	2:62873607-62873965	1.13269	0.015306	6.20951	0.004109	0.0488539
LNC_012297	2:63360042-63380746	0	0.271112	#NAME?	0.00179834	0.0258244
LNC_012322	2:66451476-66500327	1.63317	0	Inf	5.50899e-05	0.00152643
LNC_012328	2:66777085-66778670	107.414	7.91507	3.76243	3.42167e-05	0.0010374
LNC_012566	2:82934074-82934540	0.013457	0.45123	-5.06743	0.000709079	0.0123128
LNC_012577	2:83531557-83531759	1.06553	0	Inf	0.0037812	0.0459371
LNC_012731	2:99778058-99842384	0.043612	0.722261	-4.04972	8.34259e-06	0.000320416
LNC_012738	2:100432177-100432504	0	0.307712	#NAME?	0.00417549	0.0494658
LNC_012758	2:102515160-102517124	1.83812	0	Inf	1.40986e-05	0.000497637
LNC_012779	2:104359883-104361833	0.460773	0	Inf	0.00163994	0.0240135
LNC_012848	2:111690043-111698859	0.808016	0	Inf	3.8579e-05	0.00114351
LNC_012902	2:117809612-117810326	0.306195	1.27786	-2.06121	0.000937442	0.0154066
LNC_012967	2:123107505-123107758	0	0.736499	#NAME?	0.000331224	0.0066484
LNC_013064	2:131686297-131686622	5.31941	0	Inf	9.39963e-07	5.09337e-05
LNC_013079	2:133451666-133453721	0.201351	0.852508	-2.082	0.00189056	0.0268474
LNC_013128	2:137109601-137109921	9.58479	0.251256	5.25352	0.000615605	0.0109915
LNC_013129	2:137156235-137161542	0.797782	0	Inf	0.00136384	0.0207606
LNC_013360	2:156818836-156819266	0.434798	2.47341	-2.50808	0.000230382	0.00496134
LNC_013728	2:182619550-182627690	1.29281	0.057303	4.49575	0.00410214	0.0487939
LNC_013748	2:185528648-185528868	1.14632	0	Inf	0.0018531	0.0264211
LNC_013751	2:186189852-186190312	0.543288	5.66411	-3.38206	2.51664e-07	1.6302e-05
LNC_013755	2:186611590-186611943	4.56231	0.044598	6.67664	5.63047e-05	0.0015513
LNC_013858	2:196134129-196134409	30.0974	1.5121	4.31501	0.000243819	0.00518778
LNC_013901	2:199259871-199262495	4.71256	0.156458	4.91266	7.58385e-06	0.000295503
LNC_014078	2:213740479-213741383	5.50281	0.051966	6.72646	6.25814e-07	3.58069e-05
LNC_014086	2:214481504-214481952	3.45041	0	Inf	0.00152299	0.0226185
LNC_014155	2:219623898-219624332	2.18461	0.049534	5.46281	0.00150959	0.0224771
LNC_014157	2:219961683-219963300	1.2871	0.040319	4.99652	0.00352975	0.0436043
LNC_014226	2:226832207-226834838	0	0.841883	#NAME?	5.65112e-10	7.29121e-08
LNC_014256	2:231414275-231414621	6.61337	0.017387	8.57123	1.97279e-06	9.56253e-05
LNC_014268	2:232739986-232740211	0.029744	1.72988	-5.86193	2.75795e-05	0.000869069
LNC_014272	2:233537370-233537795	2.41791	0	Inf	2.67093e-05	0.000847369
LNC_014273	2:233793337-233801371	0.06065	0.606885	-3.32284	0.00315133	0.0399663
LNC_014370	2:646873-647111	5.50167	0.187215	4.8771	0.000988252	0.0160726
LNC_014388	2:1953320-1953950	8.93763	0.146485	5.93107	7.39216e-05	0.00194327
LNC_014410	2:3956326-3957204	0	0.249514	#NAME?	0.00285714	0.037059
LNC_014417	2:4394972-4405692	0.011484	0.940357	-6.35551	5.45277e-06	0.000224844
LNC_014423	2:5097270-5098155	1.69106	0.043412	5.28369	0.00238686	0.0322416
LNC_014436	2:6965156-6965463	4.92737	0.0702	6.1332	7.97408e-05	0.00206601
LNC_014445	2:8116178-8116503	2.80938	0	Inf	4.64319e-05	0.00132903
LNC_014672	2:23898975-23899225	3.15045	0	Inf	6.33417e-05	0.0017084
LNC_014894	2:41584242-41585900	1.68661	0	Inf	1.0314e-05	0.000382841
LNC_014907	2:43268479-43268995	0.331224	2.13876	-2.6909	0.000155067	0.00359308
LNC_014912	2:43591709-43592909	2.20192	0.106437	4.37069	0.00058336	0.0105215
LNC_015070	2:58159916-58173626	0	0.519419	#NAME?	3.82544e-09	3.98309e-07
LNC_015106	2:60917140-60919191	4.27407	0.079522	5.74811	0.000204241	0.00451002
LNC_015156	2:64996341-64996702	0	0.47486	#NAME?	0.00088529	0.0147133
LNC_015202	2:68039505-68039869	0.036802	0.748163	-4.3455	0.00159119	0.0234322
LNC_015215	2:68762328-68762696	0	0.330008	#NAME?	0.00355371	0.0438215
LNC_015252	2:71177699-71178802	0.92607	0	Inf	4.64258e-05	0.00132903
LNC_015264	2:72242070-72242283	0.211801	1.49091	-2.81541	0.00408815	0.0486643
LNC_015358	2:78609085-78609456	0.245739	3.81921	-3.95808	7.5139e-06	0.000293401
LNC_015402	2:81737676-81737943	0	0.408195	#NAME?	0.00308341	0.0392878
LNC_015483	2:89404235-89417002	0.050409	0.631102	-3.64612	0.000526398	0.00968297
LNC_015544	2:94351709-94388778	0	0.934907	#NAME?	0.000138856	0.00327376
LNC_015545	2:94388212-94395565	0	1.21057	#NAME?	8.78636e-07	4.80493e-05
LNC_015576	2:98024432-98025906	13.8046	39.1179	-1.50269	0.000238845	0.00510415
LNC_015577	2:98052829-98053185	0.310149	3.22654	-3.37895	9.03817e-06	0.00034247
LNC_015583	2:98365755-98366117	1.34017	0	Inf	0.000327529	0.00658985
LNC_015594	2:99806691-99806986	0.144284	3.34238	-4.53389	3.38714e-05	0.00102863
LNC_015595	2:99811257-99811527	0.094244	1.50214	-3.99448	0.000668756	0.0117414
LNC_015650	2:104359641-104361922	9.38938	0.515191	4.18785	5.27399e-05	0.00147281
LNC_015693	2:106338143-106341028	0.158114	0.678738	-2.10189	0.0020302	0.0283854
LNC_015711	2:108197865-108198149	0.003168	0.724266	-7.8368	0.000173821	0.00394394
LNC_015872	2:124523126-124523461	4.50742	0	Inf	1.03563e-06	5.52218e-05
LNC_015877	2:124744673-124745130	163.969	433.297	-1.40194	0.000549492	0.0100282
LNC_015969	2:133463187-133463474	3.21169	0	Inf	2.28847e-05	0.000745114
LNC_016014	2:137109603-137109918	140.028	0.209186	9.38672	0.000146735	0.00342541
LNC_016019	2:137496844-137502179	14.1242	0.690994	4.35336	0.0017539	0.0253334
LNC_016022	2:137927332-137930636	0.730247	0	Inf	6.0736e-05	0.00165127
LNC_016264	2:157590672-157590941	55.7868	0.079322	9.45799	0.000731396	0.0126246
LNC_016387	2:164474937-164475191	0.015793	1.8418	-6.86569	2.35702e-06	0.000110997
LNC_016409	2:165570331-165570664	1.20174	0	Inf	0.000462353	0.00871612
LNC_016459	2:168517328-168517615	2.70283	0.038159	6.1463	0.00295504	0.0380196
LNC_016500	2:173214868-173216054	0.029624	0.485099	-4.03344	0.000488302	0.00911699
LNC_016509	2:173695784-173696082	0	0.522751	#NAME?	0.00106561	0.0170745
LNC_016567	2:179084450-179084782	4.31284	0.032783	7.03955	4.56051e-05	0.0013103
LNC_016571	2:179681499-179681760	0.020376	0.683837	-5.06871	0.000478385	0.00896537
LNC_016587	2:181389320-181389663	1.19002	0.011692	6.66932	0.00403427	0.048178
LNC_016611	2:184686445-184686689	1.72934	0	Inf	0.00024886	0.00526803
LNC_016657	2:188828910-188836908	4.34845	0.235068	4.20935	0.000813388	0.0137488
LNC_016681	2:190820565-190820914	0	0.326275	#NAME?	0.00263382	0.0348084
LNC_016770	2:199185524-199205223	0.731227	9.14758	-3.645	1.2198e-06	6.33687e-05
LNC_016861	2:206386922-206387198	0.025466	0.524855	-4.36527	0.00273122	0.0358055
LNC_016946	2:213713279-213714971	0.774238	0	Inf	0.000307139	0.00625971
LNC_016951	2:214102973-214109541	0.968141	0	Inf	0.000480845	0.00899922
LNC_016968	2:215739149-215739486	4.43845	0.084764	5.71046	0.000675258	0.0118391
LNC_016971	2:215820507-215820926	18.0862	0.409344	5.46543	4.01173e-07	2.44742e-05
LNC_016984	2:217474150-217474842	24.3281	0.008294	11.5183	3.85498e-14	1.31351e-11
LNC_016985	2:217474150-217474842	60.7893	0.139534	8.76706	6.26632e-12	1.26657e-09
LNC_017004	2:219623772-219624334	36.3376	0.030631	10.2123	2.29559e-13	6.56217e-11
LNC_017011	2:220333481-220334317	0.47964	0	Inf	0.00254043	0.033861
LNC_017022	2:221880664-221880976	1.04178	0	Inf	0.000884532	0.0147051
LNC_017040	2:223669439-223670017	0	1.78104	#NAME?	5.43619e-06	0.000224329
LNC_017052	2:224749156-224749418	24.0715	2.27805	3.40145	0.00195521	0.0275369
LNC_017096	2:230277353-230278735	2.22058	13.7866	-2.63426	2.00768e-07	1.33763e-05
LNC_017234	2:243996206-243996511	0	0.821963	#NAME?	0.000118262	0.00286472
LNC_017273	3:2117765-2119850	0.011766	0.214655	-4.18932	0.00402498	0.048097
LNC_017517	3:22471536-22474426	0.979825	0	Inf	0.000341783	0.0068156
LNC_017527	3:23113437-23115055	0.089371	0.845294	-3.24157	0.000799095	0.0135498
LNC_017551	3:25193522-25193738	0	0.4994	#NAME?	0.00364949	0.044722
LNC_017611	3:30738318-30738576	0	0.391017	#NAME?	0.00392144	0.0471696
LNC_017642	3:34193257-34193531	2.39853	0	Inf	3.48467e-05	0.00105344
LNC_017708	3:41363071-41363572	2.14798	0.034651	5.95394	0.00377892	0.0459207
LNC_017717	3:42737650-42737982	0	0.350266	#NAME?	0.0027346	0.0358413
LNC_017734	3:44339599-44347869	2.41319	0	Inf	6.74735e-05	0.00180065
LNC_017858	3:56853899-56854489	1.00243	6.22652	-2.63493	7.69292e-06	0.000298901
LNC_017895	3:59983489-59983747	0.87956	0	Inf	0.00284797	0.0369664
LNC_017955	3:64414419-64414632	6.82234	0.085254	6.32236	0.000220372	0.00479077
LNC_018090	3:73305348-73305694	0	0.373958	#NAME?	0.00170572	0.024787
LNC_018127	3:75316786-75317156	0.174241	2.33493	-3.74423	8.21953e-05	0.00211838
LNC_018248	3:83311210-83319439	5.75046	0.06125	6.55282	1.11655e-05	0.00040886
LNC_018264	3:87157657-87157968	1.10679	0	Inf	0.000574889	0.0103985
LNC_018577	3:109435501-109440467	0.967572	0.002031	8.89603	0.00319853	0.0404409
LNC_018706	3:121138892-121139123	3.71785	0	Inf	3.79213e-05	0.00112583
LNC_018861	3:133867534-133869050	0.628219	0	Inf	1.09822e-05	0.000403357
LNC_018881	3:135395878-135397149	6.38359	0.341296	4.22527	0.000663993	0.0116726
LNC_018899	3:137416276-137422950	1.13238	0	Inf	0.00168861	0.0246014
LNC_018921	3:139025520-139030751	0.133604	2.25386	-4.07636	3.81647e-06	0.000167641
LNC_018922	3:139025522-139030751	0.09522	1.33773	-3.81238	0.00012575	0.00301548
LNC_018924	3:139127251-139129512	0.656307	0	Inf	0.000733517	0.0126559
LNC_019113	3:155810129-155811040	0.384273	1.26935	-1.72389	0.00192767	0.0272549
LNC_019251	3:171885001-171885261	1.98747	0	Inf	0.000142526	0.00334168
LNC_019299	3:176589137-176597462	0.034362	0.370674	-3.43127	0.0031837	0.040288
LNC_019335	3:179265762-179268699	1.31519	0.022443	5.87286	0.00093153	0.0153245
LNC_019407	3:185029202-185029454	0	0.443732	#NAME?	0.00283102	0.0368026
LNC_019467	3:188300045-188300429	2.55446	0	Inf	2.70507e-05	0.000855851
LNC_019470	3:188380492-188380751	0	0.635512	#NAME?	0.000599166	0.0107476
LNC_019503	3:190425971-190426545	9.0381	0.287411	4.97483	4.76469e-06	0.000201686
LNC_019508	3:190545221-190545795	0.017163	0.466338	-4.764	0.000666179	0.0117048
LNC_019510	3:190664101-190664340	0.017601	2.97634	-7.40174	1.58248e-07	1.09432e-05
LNC_019535	3:191723567-191723870	0	0.579778	#NAME?	0.000515464	0.00952483
LNC_019577	3:194013179-194013397	0.0088	0.680157	-6.27222	0.00158791	0.0233963
LNC_019596	3:195777409-195778539	0.008085	0.248922	-4.9443	0.000319482	0.00645926
LNC_019738	3:202186630-202188449	0	0.999254	#NAME?	5.93177e-08	4.62015e-06
LNC_019752	3:202771555-202771791	0.02103	0.484548	-4.52612	0.00312712	0.0397411
LNC_019831	3:207414766-207415011	2.34638	0	Inf	7.27824e-05	0.00191676
LNC_020020	3:220670962-220674129	1.95837	0.037048	5.72411	0.000595753	0.0106986
LNC_020249	3:3665022-3665225	9.04012	0.085965	6.71645	6.85924e-05	0.00182391
LNC_020281	3:6282419-6282665	29.7511	111.573	-1.90697	0.000127446	0.00304918
LNC_020429	3:18578953-18579222	0	1.19273	#NAME?	2.14241e-05	0.000703312
LNC_020459	3:21245520-21245920	1.92836	0	Inf	6.54668e-05	0.00175621
LNC_020469	3:22525205-22525495	0	0.473251	#NAME?	0.00182091	0.0260719
LNC_020531	3:28050166-28050586	2.55061	0.025469	6.64596	0.00036305	0.00716055
LNC_020577	3:32797541-32876282	0.005034	0.441612	-6.45493	4.94874e-05	0.00139913
LNC_020614	3:37374177-37378782	4.67513	0.178301	4.71262	0.000883012	0.0146851
LNC_020623	3:38012358-38013612	6.2762	0.191266	5.03624	0.000414425	0.00799895
LNC_020680	3:43868376-43873859	0	0.938866	#NAME?	1.59307e-07	1.09958e-05
LNC_020725	3:48976912-48977112	1.8424	0	Inf	0.000608278	0.0108765
LNC_020753	3:50657509-50658578	0	0.452794	#NAME?	0.000108549	0.00266662
LNC_020762	3:51233625-51234068	0	0.400923	#NAME?	0.000630517	0.0111995
LNC_020819	3:56843180-56843470	1.12519	6.041	-2.42462	6.61566e-05	0.00177108
LNC_020827	3:57424083-57424316	1.73989	0	Inf	0.000413404	0.00798203
LNC_020865	3:60495420-60524139	1.03108	0	Inf	0.000149315	0.00347752
LNC_020880	3:61614934-61615238	11.8027	0.059635	7.62874	4.87741e-07	2.90156e-05
LNC_020931	3:65867986-65889707	32.4908	0.015434	11.0397	1.29296e-05	0.00046291
LNC_020957	3:69280854-69286001	1.02647	0	Inf	0.000445218	0.00845924
LNC_020965	3:69481192-69481688	2.33358	0	Inf	9.42883e-06	0.000354709
LNC_021026	3:72301154-72301536	0.837743	6.83502	-3.02837	1.15916e-06	6.07778e-05
LNC_021042	3:73305440-73305716	0.101812	2.04756	-4.32993	4.50725e-05	0.00129771
LNC_021139	3:78883083-78883425	0.227805	6.21343	-4.76952	1.22681e-08	1.13127e-06
LNC_021246	3:89418079-89426505	0.221847	1.87858	-3.08201	0.00081932	0.0138257
LNC_021328	3:94185168-94185448	0.287425	2.53713	-3.14194	0.000749279	0.0128583
LNC_021331	3:94327248-94328989	2.83621	0.138034	4.36087	0.000106702	0.00263005
LNC_021358	3:96362729-96363025	75.4926	3.02097	4.64325	7.75715e-05	0.00201992
LNC_021366	3:97991762-97992004	0	0.522227	#NAME?	0.00151782	0.0225674
LNC_021406	3:102234070-102241512	3.17709	0	Inf	1.70821e-06	8.47798e-05
LNC_021407	3:102234070-102241512	3.12878	0.0351	6.47799	0.000345776	0.00687963
LNC_021451	3:105515867-105516334	0.197786	2.04991	-3.37355	1.28328e-05	0.000460116
LNC_021495	3:109041398-109041664	2.78372	0	Inf	7.30688e-05	0.00192338
LNC_021515	3:109897606-109897882	3.89767	0.105551	5.2066	0.00340973	0.04246
LNC_021699	3:125138259-125138635	4.99819	0.029151	7.42172	2.27317e-05	0.000740496
LNC_021781	3:134305241-134305588	19.1122	0.111259	7.42443	2.01508e-09	2.24693e-07
LNC_021782	3:134322184-134322483	16.3863	0.029224	9.13112	6.46198e-11	1.05204e-08
LNC_021823	3:138117484-138117779	0.008419	0.73963	-6.45701	0.00020108	0.00445095
LNC_021832	3:138759791-138760083	19.4518	121.705	-2.64541	4.74592e-05	0.00135245
LNC_021863	3:141033020-141033276	3.26119	0.041533	6.29499	0.00112276	0.0177947
LNC_021864	3:141052543-141052818	3.48068	0.016927	7.6839	4.75671e-05	0.00135447
LNC_021897	3:143225945-143227618	7.74665	0	Inf	4.74025e-06	0.000200767
LNC_021933	3:146008695-146009326	2.50645	6.83824	-1.44798	0.000580803	0.0104823
LNC_021947	3:147598345-147598636	4.01594	0.053636	6.22639	0.000326838	0.00657837
LNC_022123	3:163557211-163557615	7.15135	0.211903	5.07674	0.000123851	0.00297512
LNC_022125	3:163735895-163736133	2.65035	0.020868	6.98875	0.00260955	0.0345479
LNC_022127	3:164088405-164088645	0	0.56239	#NAME?	0.00134396	0.0205089
LNC_022135	3:165232405-165232691	1.44158	0	Inf	0.000377618	0.00740342
LNC_022140	3:166484909-166485582	0.249731	3.95314	-3.98455	2.28419e-08	1.97245e-06
LNC_022155	3:168416715-168416982	0.015762	1.87316	-6.89288	6.94571e-06	0.000275119
LNC_022242	3:175762172-175767193	0.658194	0	Inf	0.00149656	0.0223375
LNC_022284	3:179084525-179088668	1.59725	0.110877	3.84856	0.00280922	0.0365797
LNC_022479	3:191638623-191639282	0	0.409519	#NAME?	0.000308426	0.00627955
LNC_022594	3:198156976-198157317	0	1.23491	#NAME?	4.6285e-06	0.000196944
LNC_022737	3:206490973-206497078	9.09896	0	Inf	4.27031e-08	3.44555e-06
LNC_022806	3:211569686-211570733	0.586093	6.03583	-3.36435	1.63937e-07	1.12465e-05
LNC_022943	3:221629270-221630631	0.028825	0.474663	-4.04151	0.000620884	0.0110614
LNC_022976	3:223913432-223913927	4.56054	0.006082	9.55044	3.51757e-07	2.18224e-05
LNC_023014	3:226937666-226937886	0	0.767344	#NAME?	0.000661339	0.0116362
LNC_023042	3:229007105-229009895	3.88914	0.237435	4.03385	0.00019866	0.00440735
LNC_023053	3:230926299-230926548	0	0.615952	#NAME?	0.000657297	0.011578
LNC_023102	3:234827085-234827912	14.6154	0.370683	5.30116	1.14056e-07	8.24472e-06
LNC_023173	4:6518319-6518783	1.60943	0	Inf	4.62085e-05	0.00132349
LNC_023286	4:16097491-16097934	0.208238	0.932144	-2.16232	0.00275529	0.0360374
LNC_023293	4:16704782-16705104	3.17442	10.8766	-1.77667	0.000259145	0.00544335
LNC_023303	4:17500285-17500513	2.93798	0.023995	6.93595	0.00186401	0.0265474
LNC_023306	4:17893080-17899623	2.3159	0.125651	4.20408	0.000730046	0.0126033
LNC_023326	4:20975430-20975656	0.01171	0.54226	-5.53317	0.00156477	0.0231141
LNC_023468	4:34802713-34807474	3.00337	0	Inf	6.7598e-06	0.000268867
LNC_023476	4:35068517-35068966	4.01681	0.208082	4.27083	0.00366558	0.0448492
LNC_023507	4:39011996-39012281	1.92843	0	Inf	9.737e-05	0.00243798
LNC_023600	4:45597445-45597731	1.95165	0.019146	6.6715	0.000790977	0.013436
LNC_023821	4:61130256-61130572	1.77254	0	Inf	9.81935e-05	0.00245609
LNC_023827	4:61285243-61293653	2.58947	0.013509	7.58259	0.000167152	0.00381979
LNC_023919	4:70338002-70338208	2.63958	0	Inf	0.00014572	0.00340496
LNC_023959	4:72823273-72823903	4.01483	0.083493	5.58754	1.37099e-05	0.000486099
LNC_024113	4:85559998-85563099	0.851262	0.014728	5.85297	9.04674e-05	0.00229306
LNC_024143	4:88052452-88056489	0.60963	0	Inf	0.000220073	0.00478615
LNC_024198	4:91078410-91087628	0	0.48871	#NAME?	0.00120698	0.0188647
LNC_024261	4:96066688-96068745	0	0.339919	#NAME?	3.01066e-05	0.000934539
LNC_024295	4:98148178-98148482	1.94167	0.018016	6.75188	0.000627779	0.0111599
LNC_024379	4:102625114-102625364	4.46151	0.023076	7.59499	3.47486e-05	0.00105148
LNC_024536	4:111714347-111714575	0.092111	1.00071	-3.44151	0.00301916	0.0386503
LNC_024637	4:116235964-116236178	0.942852	4.77614	-2.34074	0.000477397	0.00894914
LNC_024735	4:122204746-122210474	12.5424	0.122428	6.67873	1.62803e-06	8.15169e-05
LNC_024804	4:132132011-132132296	2.26607	0.02738	6.37092	0.00229306	0.0312294
LNC_024837	4:137659661-137659875	0	1.20538	#NAME?	0.000739989	0.012739
LNC_024849	4:138539394-138542013	0.073791	0.458391	-2.63506	0.000275271	0.00571841
LNC_024877	4:140800241-140800489	0.030025	0.914501	-4.92875	0.000909505	0.0150369
LNC_024878	4:140809898-140810185	0.409294	4.12052	-3.33162	8.08386e-06	0.00031173
LNC_024998	4:152484680-152485750	1.48273	0	Inf	0.000132819	0.00315597
LNC_025037	4:154394861-154410391	2.08314	0.046026	5.50017	0.000298657	0.00611688
LNC_025038	4:154394864-154408977	0.990631	0.004951	7.64448	2.46397e-05	0.000791521
LNC_025068	4:157188355-157188745	5.09919	0	Inf	1.06212e-06	5.63748e-05
LNC_025126	4:162494625-162495036	2.15658	0	Inf	1.09489e-05	0.0004024
LNC_025136	4:164071632-164081782	1.09156	0	Inf	8.19893e-07	4.52238e-05
LNC_025263	4:173639735-173640029	2.22595	0.018627	6.90089	0.00233344	0.0316657
LNC_025314	4:176831003-176832043	4.55349	0.220113	4.37066	0.000158053	0.00365167
LNC_025416	4:182731019-182731352	4.82252	0.134839	5.16048	0.00224678	0.0307418
LNC_025664	4:196759956-196760476	0.056857	0.643273	-3.50002	0.00168798	0.0245942
LNC_025742	4:203557142-203572444	2.16723	0	Inf	3.05905e-08	2.56215e-06
LNC_025842	4:209355242-209362673	0.033959	0.67569	-4.3145	0.00234319	0.0317687
LNC_025871	4:211747193-211748283	2.56522	0.042267	5.92341	2.80311e-05	0.000879316
LNC_025923	4:214557520-214560932	0.175247	3.89356	-4.47363	8.11148e-09	7.81029e-07
LNC_025983	4:217436905-217437123	0.111206	2.59087	-4.54213	1.68858e-05	0.000577677
LNC_026042	4:221510212-221510507	1.3967	0	Inf	0.000487655	0.00910808
LNC_026078	4:224096247-224110891	0.763319	0.021891	5.12388	0.00254308	0.0338798
LNC_026086	4:224974611-224974953	5.72396	0.01362	8.71514	4.50378e-06	0.000192422
LNC_026097	4:226711907-226712357	15.7533	0.404022	5.28508	2.76032e-06	0.000127402
LNC_026121	4:229227174-229227452	0	0.659837	#NAME?	0.000921776	0.0151878
LNC_026135	4:230600041-230607174	0	0.321397	#NAME?	0.00203716	0.0284646
LNC_026137	4:230693203-230697851	0.391053	2.91336	-2.89725	5.53227e-07	3.23775e-05
LNC_026152	4:231729493-231729809	0.085803	0.617461	-2.84725	0.00336964	0.0420583
LNC_026182	4:233501246-233501766	0.15836	0.85664	-2.43548	0.00295427	0.0380163
LNC_026184	4:233582923-233583796	3.12262	19.1011	-2.61283	0.000163767	0.00375452
LNC_026240	4:238272648-238272970	2.95167	0.022439	7.03938	0.000238956	0.00510603
LNC_026251	4:240095226-240096889	1.02657	0.023757	5.43334	0.000419493	0.00808117
LNC_026259	4:240815693-240815929	0	2.3477	#NAME?	7.35251e-07	4.12535e-05
LNC_026263	4:240973992-240974267	0.193166	1.49629	-2.95347	0.000592272	0.01065
LNC_026318	4:199191-199501	2.32846	0	Inf	1.86516e-05	0.000627169
LNC_026331	4:1791698-1791910	1.16085	0	Inf	0.00249587	0.0334004
LNC_026357	4:5533224-5535076	0.957172	0	Inf	0.00108389	0.0173058
LNC_026435	4:11602664-11602905	26.2928	1.12439	4.54745	3.24836e-05	0.000993751
LNC_026467	4:14508654-14535881	7.87496	0.047759	7.36536	2.08075e-10	2.99933e-08
LNC_026488	4:15810776-15816298	0	0.242395	#NAME?	0.000134631	0.00319125
LNC_026511	4:17603898-17604207	1.80461	0	Inf	7.62351e-05	0.00199129
LNC_026528	4:19340627-19340862	0.248721	1.57282	-2.66076	0.00174163	0.0251941
LNC_026535	4:20006792-20007215	0.661735	0	Inf	0.00181008	0.0259524
LNC_026554	4:21985887-21989599	0.38226	0.926921	-1.27789	0.00271087	0.0356108
LNC_026661	4:33362181-33362583	0	0.625607	#NAME?	7.19557e-05	0.00189885
LNC_026743	4:41273326-41283582	16.353	0.744544	4.45706	4.67155e-06	0.000198392
LNC_026783	4:43410397-43410820	6.07225	0.024105	7.97675	4.61116e-07	2.76408e-05
LNC_026794	4:44405301-44406898	0.030282	0.503806	-4.05634	0.000223396	0.00484473
LNC_026968	4:56969960-56970715	0.167679	1.52965	-3.18943	1.59443e-05	0.000550343
LNC_026990	4:58767099-58769094	0.516956	0	Inf	0.00185234	0.0264158
LNC_027021	4:61624405-61629655	0.811733	0	Inf	0.00333984	0.0417787
LNC_027039	4:64784835-64785196	10.9782	0.118718	6.53096	2.32228e-06	0.000109621
LNC_027196	4:78426990-78427432	0.590505	2.54012	-2.10488	0.00323787	0.0408327
LNC_027308	4:87110885-87111143	0	0.410595	#NAME?	0.00375502	0.0456933
LNC_027322	4:87769455-87769728	8.42396	0.076074	6.79095	2.64098e-05	0.000839683
LNC_027796	4:115288317-115311850	550.72	0	Inf	4.87926e-08	3.88702e-06
LNC_027954	4:127335473-127335741	0.193657	1.59149	-3.0388	0.000506861	0.00939747
LNC_028005	4:134750117-134755074	2.62928	0.021286	6.94862	0.000591121	0.0106337
LNC_028086	4:144987610-144988601	0.585222	0	Inf	0.00116834	0.0183913
LNC_028148	4:149897635-149898029	0	1.28152	#NAME?	1.67682e-06	8.35364e-05
LNC_028151	4:151164441-151164825	22.584	0.056994	8.63028	2.27921e-10	3.24504e-08
LNC_028178	4:152554125-152554626	0	0.386187	#NAME?	0.000772553	0.0131759
LNC_028310	4:160973112-160974723	1.37769	0.007491	7.52288	2.74278e-06	0.000126725
LNC_028356	4:165917093-165920253	1.99946	0.113354	4.1407	0.000134098	0.00318066
LNC_028727	4:187758761-187759092	0	0.485955	#NAME?	0.000597673	0.0107287
LNC_028740	4:188493885-188494174	0.019274	0.615984	-4.99816	0.00195754	0.0275603
LNC_028825	4:194294528-194295410	0.020608	1.27696	-5.95336	5.86304e-07	3.39166e-05
LNC_029273	4:223888519-223889178	0.772979	0	Inf	0.00125501	0.0194469
LNC_029277	4:224142907-224143501	0.017403	1.19029	-6.09583	2.06779e-06	9.93983e-05
LNC_029346	4:231071616-231071863	0	0.448983	#NAME?	0.00292489	0.0377332
LNC_029348	4:231158172-231158524	3.73498	0.029397	6.98929	9.35749e-05	0.00235987
LNC_029362	4:232530823-232531441	7.87317	0.235375	5.06391	7.03374e-06	0.000278055
LNC_029379	4:234926346-234926711	3.0119	0	Inf	3.06132e-05	0.00094613
LNC_029414	4:237796941-237797146	0	0.747221	#NAME?	0.000856688	0.0143321
LNC_029423	4:238956848-238957137	0	0.39728	#NAME?	0.00233423	0.0316745
LNC_029437	4:240558791-240559075	12.2003	0.200056	5.93037	1.67064e-06	8.32907e-05
LNC_029467	4:242946880-242947503	19.6028	1.92527	3.34793	0.0021011	0.029171
LNC_029477	4:243980109-243980623	9.83149	0.95006	3.37132	0.00307881	0.0392427
LNC_029519	5:1066453-1069278	3.08561	0.06559	5.55594	0.000158363	0.00365729
LNC_029533	5:2467998-2468963	1.34894	0	Inf	1.82427e-05	0.000616053
LNC_029534	5:2483362-2488180	3.62975	0.274856	3.72312	0.00125121	0.0193985
LNC_029587	5:7377181-7378279	0.480549	0	Inf	0.00310443	0.0395121
LNC_029630	5:9827931-9832860	0.088018	0.465158	-2.40185	0.00248944	0.0333265
LNC_029636	5:10193277-10193729	0.227693	1.13368	-2.31585	0.000916788	0.0151303
LNC_029798	5:21064135-21066965	0.824639	2.52102	-1.61217	0.000830756	0.0139865
LNC_029852	5:24144400-24151634	0	0.390663	#NAME?	0.00131877	0.0202173
LNC_029922	5:27810175-27811658	1.05656	0.016232	6.02439	0.00207721	0.0289067
LNC_029996	5:33332846-33333128	1.0796	0	Inf	0.000917348	0.0151364
LNC_029999	5:33514480-33515625	0.549839	0	Inf	0.00310733	0.0395444
LNC_030012	5:34394705-34395170	0.116017	1.29186	-3.47704	0.000246403	0.00523061
LNC_030021	5:35293142-35293492	4.36081	0.175868	4.63203	0.00366704	0.0448647
LNC_030101	5:41247634-41247908	0.003205	0.384461	-6.90637	0.0036443	0.0446758
LNC_030112	5:41907042-41907413	0.867488	0	Inf	0.000893387	0.0148177
LNC_030167	5:45524615-45524920	11.5186	0	Inf	1.8245e-10	2.6578e-08
LNC_030195	5:48009519-48010172	32.2817	1.38414	4.54366	0.000208253	0.00458024
LNC_030292	5:56660719-56661837	13.1719	0.10852	6.92336	5.09557e-09	5.14258e-07
LNC_030342	5:59987800-59992684	12.9357	0.049539	8.02858	2.57477e-07	1.66103e-05
LNC_030375	5:62508555-62512293	5.14978	0.119289	5.43198	3.30165e-07	2.06752e-05
LNC_030376	5:62508691-62512293	1.00331	0	Inf	6.18292e-06	0.000249848
LNC_030450	5:68460157-68460393	4.19477	0	Inf	1.38634e-05	0.000490514
LNC_030531	5:76530534-76531785	0.803879	0.00978	6.361	0.000642657	0.0113656
LNC_030562	5:78513268-78515757	1.35519	0.060348	4.48904	0.00026893	0.00560822
LNC_030566	5:79247395-79247967	0.122151	0.803316	-2.7173	0.00143111	0.0215638
LNC_030597	5:82138852-82139454	1.24769	4.03895	-1.69472	0.000619351	0.0110426
LNC_030612	5:83323882-83326588	8.14952	0.47058	4.1142	7.23013e-05	0.00190591
LNC_030618	5:84151164-84195055	3.88206	0	Inf	2.11686e-12	4.86883e-10
LNC_030666	5:89113878-89114172	4.08155	0.08873	5.52355	0.00105995	0.0170074
LNC_030686	5:90264493-90265149	121.146	0.545691	7.79444	1.32307e-16	7.91366e-14
LNC_030712	5:91701076-91701346	0	1.11465	#NAME?	3.5283e-05	0.00106416
LNC_030743	5:94023337-94023698	0.975902	0	Inf	0.000601346	0.010777
LNC_030756	5:95149192-95149516	0.98881	0	Inf	0.00185238	0.0264158
LNC_030813	5:99775483-99790837	3.8338	0.040046	6.58097	2.64935e-05	0.000841977
LNC_030814	5:99775495-99790837	5.07868	0	Inf	1.09918e-10	1.68719e-08
LNC_030876	5:102821821-102822185	0	0.636265	#NAME?	0.000225249	0.00487753
LNC_030914	5:105177936-105182806	0.91362	0	Inf	0.0029418	0.037898
LNC_030939	5:107146961-107147259	0.021287	1.01038	-5.56877	0.000151757	0.00352655
LNC_031198	5:122571303-122577050	0	0.48772	#NAME?	0.000616547	0.0110038
LNC_031368	5:136456142-136457761	35.8777	0	Inf	0.000441022	0.00839308
LNC_031369	5:136456144-136457761	33.6601	0	Inf	0.000222064	0.00482136
LNC_031391	5:138466292-138466615	5.14696	0.01696	8.24544	1.32146e-05	0.000471424
LNC_031392	5:138784951-138785390	1.17171	0	Inf	0.000107686	0.00265076
LNC_031469	5:142759452-142759779	0.044371	1.59186	-5.16495	3.67784e-05	0.00109827
LNC_031591	5:155178331-155178600	10.7244	0.061994	7.43456	4.12454e-07	2.5086e-05
LNC_031672	5:160094465-160094670	0.009218	0.573001	-5.95794	0.00213345	0.0295159
LNC_031780	5:171458294-171468162	0	0.90102	#NAME?	1.38473e-05	0.000490102
LNC_031801	5:172519687-172520064	0	0.421043	#NAME?	0.00280669	0.0365576
LNC_031822	5:175055008-175055629	0	0.348557	#NAME?	0.00088198	0.0146738
LNC_031846	5:177541267-177544662	0.883637	0	Inf	3.17214e-05	0.000974359
LNC_031847	5:177779724-177784573	4.98319	0.181414	4.77971	9.83648e-06	0.000367813
LNC_031966	5:188833086-188833597	2.68651	0.087038	4.94795	0.00170847	0.0248172
LNC_032020	5:191979258-191980378	0.576703	0	Inf	4.9892e-05	0.00140901
LNC_032029	5:192528812-192530448	0	0.306247	#NAME?	0.00362056	0.0444455
LNC_032158	5:204760823-204767404	0.730019	0.006213	6.8765	6.30436e-05	0.00170182
LNC_032193	5:207310874-207367052	3.22781	0.177775	4.18243	0.000169235	0.00385777
LNC_032328	5:220246608-220247250	9.11373	0.87709	3.37724	0.00287933	0.0372809
LNC_032384	5:898913-904175	1.45904	0.028507	5.67756	1.32456e-05	0.000472261
LNC_032416	5:3738525-3738769	8.9571	0.396226	4.49864	0.00175607	0.0253563
LNC_032506	5:9804955-9805707	0.055717	7.84743	-7.13796	6.19726e-15	2.5261e-12
LNC_032519	5:10804129-10804479	0.931587	0	Inf	0.00095852	0.015684
LNC_032608	5:15597118-15621896	0.019982	1.71721	-6.42523	1.18509e-05	0.000430522
LNC_032624	5:16207422-16210479	0.037169	0.460112	-3.62981	0.00175217	0.0253185
LNC_032634	5:16730193-16730491	0	0.580104	#NAME?	0.000667128	0.0117174
LNC_032635	5:16732735-16733303	0.007424	0.67601	-6.5087	1.41018e-05	0.000497673
LNC_032679	5:19504786-19504996	1.28512	0	Inf	0.00221212	0.0303525
LNC_032689	5:19930336-19938369	1.12144	0.01864	5.9108	5.09528e-05	0.0014329
LNC_032698	5:20227027-20227368	0.009473	0.302477	-4.99686	0.00373947	0.0455332
LNC_032764	5:23545194-23545520	0	0.292613	#NAME?	0.00418062	0.0495106
LNC_032845	5:27532643-27532850	4.59068	14.0033	-1.60899	0.0014521	0.0218204
LNC_032859	5:28284940-28285347	0	0.682471	#NAME?	8.00416e-05	0.00207247
LNC_032992	5:38137830-38138123	4.77759	0.107813	5.46968	0.000103309	0.00256452
LNC_033073	5:44295595-44297247	2.86809	0.163186	4.1355	0.000215583	0.00470666
LNC_033242	5:55123105-55124879	0.506901	0	Inf	0.000277382	0.00575232
LNC_033333	5:62700915-62701142	12.9685	27.3114	-1.07449	0.00136736	0.0207969
LNC_033382	5:66577471-66577794	0.033175	1.04243	-4.97371	0.000319518	0.00645939
LNC_033417	5:70604697-70608048	1.64654	0	Inf	1.50177e-06	7.60954e-05
LNC_033418	5:70604697-70608048	3.01056	0.124389	4.5971	0.00348653	0.0432207
LNC_033464	5:76158071-76160574	0.651564	0.005317	6.93715	0.000441215	0.00839602
LNC_033469	5:76530218-76531793	19.3076	0.616898	4.96799	8.38561e-08	6.28669e-06
LNC_033574	5:83082633-83084967	6.03898	0.247591	4.60827	9.94995e-06	0.000370827
LNC_033585	5:84495511-84495757	12.7534	65.1413	-2.35269	6.2121e-07	3.56175e-05
LNC_033631	5:89664685-89668304	0.481771	0	Inf	0.000393942	0.0076661
LNC_033647	5:90386662-90386955	1.19361	0	Inf	0.000622466	0.0110833
LNC_033774	5:99775535-99790824	0.879364	0.013828	5.9908	0.00231994	0.0315155
LNC_034116	5:122211051-122211436	12.1091	0.028471	8.73239	4.73219e-09	4.8067e-07
LNC_034149	5:123747728-123747972	0.016667	0.540015	-5.01793	0.00119857	0.0187646
LNC_034289	5:132882883-132883210	0.040009	0.545289	-3.76862	0.00136577	0.0207798
LNC_034296	5:133826155-133826567	1.84842	0	Inf	0.000100563	0.00250824
LNC_034323	5:136456136-136457757	47.9616	0	Inf	0.000350442	0.00695173
LNC_034326	5:136456136-136457761	72.8081	0.000632	16.8138	1.40509e-06	7.17582e-05
LNC_034347	5:138448034-138448367	0.046234	0.599383	-3.69645	0.00348563	0.043212
LNC_034350	5:138539913-138540348	22.2811	0.428389	5.70076	5.55534e-08	4.35624e-06
LNC_034373	5:139855833-139856222	1.36011	0	Inf	0.000526145	0.00967994
LNC_034422	5:143635786-143636326	1.14164	3.06916	-1.42674	0.0012063	0.0188583
LNC_034570	5:157821740-157830415	1.95638	0	Inf	2.38139e-07	1.55218e-05
LNC_034573	5:157934575-157934939	0	0.37721	#NAME?	0.00151072	0.0224908
LNC_034664	5:164985966-164997257	0	0.456282	#NAME?	0.000192596	0.00429468
LNC_034739	5:172610285-172636165	6.41221	0.022597	8.14855	1.36809e-05	0.00048515
LNC_034825	5:182768349-182768622	0	0.514658	#NAME?	0.0012657	0.0195849
LNC_034828	5:183182729-183184692	0.687826	0	Inf	0.000405202	0.00785329
LNC_034851	5:184900442-184901140	0.17919	1.41463	-2.98086	0.000158742	0.003663
LNC_034852	5:184905360-184905681	0.115133	1.19512	-3.37579	0.000762877	0.0130483
LNC_034900	5:189489862-189490141	0.026701	0.501949	-4.23258	0.0041913	0.0495998
LNC_035048	5:202020365-202020596	1.57974	0	Inf	0.000732851	0.0126458
LNC_035160	5:213151950-213160746	1.07485	0.04302	4.64298	0.00214195	0.0296111
LNC_035236	5:219689008-219689689	11.5733	0.991187	3.54549	0.00179341	0.0257671
LNC_035441	6:12810512-12820015	1.96918	0	Inf	0.00340362	0.0424007
LNC_035443	6:13462757-13482875	582.107	1.03403	9.13686	0.000717046	0.0124256
LNC_035445	6:13516100-13516302	13.2882	0.032891	8.65824	0.00420442	0.049715
LNC_035451	6:14253735-14267475	2.04781	0.007715	8.0522	0.00250149	0.0334472
LNC_035456	6:14324246-14386975	5.90068	0.03233	7.51186	0.00363274	0.0445663
LNC_035467	6:15969232-15970884	1.13138	0	Inf	0.000293607	0.00602819
LNC_035509	6:18569261-18569516	0	0.659668	#NAME?	0.000572583	0.0103679
LNC_035690	6:39154851-39155133	1.52359	0	Inf	0.000340298	0.00679213
LNC_035699	6:39858037-39858344	0	0.396864	#NAME?	0.00272317	0.0357233
LNC_035905	6:51204351-51211690	1.11183	0	Inf	0.000504925	0.00936468
LNC_036077	6:63516671-63517433	0	10.2567	#NAME?	0.000195766	0.00435566
LNC_036083	6:64319511-64319803	1.67553	0.013728	6.93136	0.00236592	0.0320216
LNC_036149	6:69842453-69842668	3.55714	0	Inf	6.48081e-05	0.00174219
LNC_036194	6:73927138-73928701	1.04785	2.87718	-1.45722	0.0013479	0.020552
LNC_036357	6:90108971-90109265	3.74925	0.019289	7.60268	0.000170973	0.00389094
LNC_036397	6:93005011-93005243	1.50838	0	Inf	0.000595176	0.0106917
LNC_036400	6:93113111-93113651	0.356096	1.75445	-2.30068	0.000360031	0.00711056
LNC_036438	6:95913046-95922268	0.050692	0.391822	-2.95037	0.00262022	0.03466
LNC_036439	6:95919743-95919994	0.320545	2.25755	-2.81616	0.000437469	0.00834204
LNC_036574	6:106729309-106734314	0.033347	0.812999	-4.60762	0.00103212	0.0166514
LNC_036631	6:111139677-111140057	3.10127	0.006827	8.82739	1.30417e-05	0.000466467
LNC_036649	6:112768828-112769042	3.12172	0	Inf	2.94431e-05	0.000917048
LNC_036773	6:122505885-122507121	0.47539	0	Inf	0.000494559	0.00920267
LNC_036862	6:130898958-130899432	4.28485	0.263545	4.02312	0.00284606	0.0369502
LNC_036869	6:131264579-131264924	2.93192	0	Inf	1.57903e-05	0.000545884
LNC_036903	6:134285292-134288012	2.29332	0	Inf	1.01254e-09	1.21721e-07
LNC_036923	6:135832917-135833303	6.92868	0.004365	10.6324	6.14253e-08	4.75737e-06
LNC_036938	6:137039692-137039998	0	0.410234	#NAME?	0.00284984	0.0369839
LNC_036946	6:137493384-137493705	0	0.520846	#NAME?	0.000568657	0.0103112
LNC_036980	6:141442392-141445646	0.503117	0	Inf	0.000557684	0.0101533
LNC_037191	6:156577199-156577554	0.057156	1.268	-4.4715	0.000130251	0.00310515
LNC_037278	6:161118656-161123810	1.79243	0.013969	7.00354	4.16933e-06	0.000180334
LNC_037444	6:171053726-171055680	14.7932	0.221513	6.0614	7.04146e-10	8.87692e-08
LNC_037508	6:376667-379137	1.29785	0.021795	5.89599	8.7083e-05	0.00221947
LNC_037514	6:675671-675881	10.8183	0.389794	4.79462	0.000307996	0.00627311
LNC_037632	6:8388230-8388511	0.017674	3.41694	-7.59493	7.92718e-08	5.97762e-06
LNC_037633	6:8388666-8388889	0	1.18079	#NAME?	0.000100462	0.00250627
LNC_037636	6:8635547-8643954	2.01668	0	Inf	4.28608e-05	0.00124511
LNC_037645	6:9099199-9100709	52.233	1.86916	4.8045	1.52112e-07	1.05587e-05
LNC_037697	6:17190120-17212665	0.498224	0.00719	6.11466	0.00178526	0.0256818
LNC_037747	6:22043084-22048632	0.770367	0	Inf	0.000400876	0.00777972
LNC_037751	6:24430675-24430887	2.13636	0	Inf	0.000202115	0.00446935
LNC_037878	6:34686532-34686760	0	0.65406	#NAME?	0.00142722	0.0215184
LNC_037887	6:36443956-36444167	0.439681	4.47408	-3.34706	0.000105102	0.00259701
LNC_038164	6:52518420-52518627	0.018278	0.503987	-4.78521	0.00285345	0.0370198
LNC_038224	6:56397746-56400287	0.052389	0.991923	-4.24289	0.000818372	0.013816
LNC_038239	6:58632324-58639113	1.50232	0	Inf	5.63978e-05	0.00155211
LNC_038245	6:59545894-59546179	0	0.398306	#NAME?	0.00230575	0.0313732
LNC_038247	6:59590920-59598176	0	0.636989	#NAME?	0.000813151	0.0137467
LNC_038281	6:62272631-62273264	0	2.34839	#NAME?	3.21226e-10	4.42463e-08
LNC_038307	6:65804703-65810084	2.04095	0	Inf	1.78342e-05	0.000604241
LNC_038308	6:65804703-65810084	0.997835	0	Inf	0.000148316	0.00345754
LNC_038407	6:74187011-74190525	2.80812	0.195012	3.84797	0.00178352	0.0256628
LNC_038461	6:80262148-80269111	0	0.79623	#NAME?	0.000343769	0.00684802
LNC_038469	6:81414130-81414385	0.079246	1.48658	-4.22951	9.23711e-05	0.00233406
LNC_038507	6:86360170-86369745	0.827795	2.0121	-1.28136	0.000914279	0.0150964
LNC_038508	6:86362313-86377578	2.5204	18.7886	-2.89814	1.54355e-07	1.07009e-05
LNC_038573	6:91597855-91598160	0	0.535373	#NAME?	0.000471486	0.00886021
LNC_038613	6:94393733-94393937	58.8822	0	Inf	9.17461e-17	5.6409e-14
LNC_038709	6:103351690-103352229	0.493459	2.05482	-2.05801	0.000960987	0.0157151
LNC_038777	6:110996386-110996739	0	0.275626	#NAME?	0.00395512	0.0474693
LNC_038816	6:114526756-114531812	5.76218	0.445668	3.69257	0.00106472	0.017064
LNC_038913	6:125004968-125005246	9.76402	0.60224	4.01907	0.0018983	0.0269278
LNC_038927	6:127381444-127381823	0.015197	1.60525	-6.72287	4.50388e-06	0.000192422
LNC_039023	6:133361126-133365721	0.627742	0	Inf	0.000181636	0.00408687
LNC_039090	6:138620266-138620584	3.36692	0.033035	6.67129	0.000237869	0.00508724
LNC_039112	6:141322198-141322476	42.6988	3.0998	3.78395	0.000706583	0.0122811
LNC_039168	6:145766088-145766345	0	0.860542	#NAME?	0.000172458	0.00392068
LNC_039470	6:163825326-163825862	15.4204	0.182994	6.3969	3.62389e-09	3.79949e-07
LNC_039473	6:163867875-163869723	0.603743	0	Inf	0.000746039	0.012814
LNC_039524	6:167443730-167453869	0.1173	0.483189	-2.04238	0.0025156	0.0336113
LNC_039655	7:868378-868596	0	0.79371	#NAME?	0.000408143	0.00789985
LNC_039656	7:921930-922197	0	0.499661	#NAME?	0.00234133	0.0317532
LNC_039677	7:3579964-3580275	3.00357	0.025397	6.88587	0.000529075	0.00972167
LNC_039689	7:4983336-4985307	6.87331	0.44874	3.93705	0.00390552	0.0470217
LNC_039724	7:8264939-8265197	0	0.650498	#NAME?	0.000446478	0.0084793
LNC_039725	7:8288071-8293399	2.77378	0	Inf	9.47357e-06	0.000356242
LNC_039726	7:8288078-8293399	1.16782	0	Inf	0.000121864	0.00293797
LNC_039821	7:18891007-18891410	1.03013	0	Inf	0.000493484	0.00919035
LNC_039833	7:19871623-19871898	0	0.814603	#NAME?	0.000192389	0.00429137
LNC_039847	7:21542321-21542536	6.89358	0.027932	7.94719	3.75443e-06	0.000165337
LNC_039861	7:23289630-23289853	0	0.517086	#NAME?	0.00270706	0.0355706
LNC_039911	7:30160908-30162191	0.49082	0	Inf	0.00145848	0.0218893
LNC_039973	7:38068886-38069160	34.8735	0.267678	7.02549	8.16789e-11	1.29997e-08
LNC_039974	7:38071093-38073369	1.6741	0.011043	7.24411	1.44297e-05	0.000507292
LNC_039998	7:39029466-39029780	0.525787	4.25562	-3.01682	2.51712e-05	0.000805577
LNC_040423	7:68911350-68911672	1.79524	0	Inf	9.90358e-05	0.00247505
LNC_040449	7:70017675-70024624	0.015941	0.328757	-4.36621	0.00305718	0.0390304
LNC_040574	7:76684686-76685150	0.41369	1.52196	-1.87931	0.00204086	0.0285076
LNC_040777	7:95314856-95318103	0.124537	1.83943	-3.88462	0.00012453	0.00298916
LNC_040778	7:95315006-95318254	0.061691	3.04441	-5.62496	1.95798e-07	1.31075e-05
LNC_040879	7:106352903-106353430	0.055187	0.510292	-3.20892	0.00293478	0.0378212
LNC_040916	7:109944301-109944780	5.22882	0.055102	6.56824	4.18792e-05	0.00122224
LNC_040943	7:112778225-112778457	30.3482	0.047739	9.31223	9.37729e-11	1.46247e-08
LNC_041064	7:119928541-119928807	1.22342	0	Inf	0.00194135	0.0273909
LNC_041130	7:126483191-126483445	1.11394	0	Inf	0.00129343	0.0199118
LNC_041220	7:134117149-134118738	0.613581	0.007498	6.3546	0.00246251	0.0330444
LNC_041256	7:137130604-137136008	4.50565	0.019352	7.86311	5.90693e-06	0.000240597
LNC_041277	7:138387257-138396470	4.86332	0.227303	4.41925	0.00198523	0.0278771
LNC_041293	7:139500023-139500272	0.006778	0.473655	-6.12683	0.00180923	0.0259452
LNC_041342	7:142790067-142790284	1.07957	0	Inf	0.00296852	0.0381507
LNC_041425	7:149183645-149188801	6.12571	0	Inf	2.24792e-07	1.477e-05
LNC_041460	7:151234895-151235117	0.195398	1.53363	-2.97246	0.00131584	0.0201834
LNC_041461	7:151289295-151289644	0	0.41491	#NAME?	0.000888561	0.0147521
LNC_041524	7:155202511-155202734	0	0.484463	#NAME?	0.0033444	0.0418222
LNC_041573	7:158111371-158115649	1.38943	0.022364	5.95717	0.000129729	0.00309538
LNC_041574	7:158111371-158115649	1.0642	0	Inf	2.05163e-06	9.88377e-05
LNC_041622	7:161358361-161359134	3.21885	0.172329	4.22331	0.0036205	0.0444455
LNC_041680	7:165581719-165610991	0.014653	1.78488	-6.92848	1.16335e-07	8.37092e-06
LNC_041692	7:166655045-166655357	0.114591	1.10749	-3.27273	0.00100275	0.0162723
LNC_041698	7:167024922-167025202	3.09732	0.077072	5.32867	0.00190337	0.0269858
LNC_041699	7:167052815-167085777	1.6954	0	Inf	1.12063e-05	0.000410081
LNC_041741	7:170579679-170580750	1.01279	0	Inf	9.02616e-06	0.000342133
LNC_041743	7:170832710-170833351	3.20452	0.039909	6.32725	0.000296833	0.00608347
LNC_041777	7:173897093-173897430	3.83829	0.068131	5.81601	0.000583973	0.0105291
LNC_041822	7:178363185-178366513	0.542277	0	Inf	0.000493974	0.00919575
LNC_041883	7:182162261-182162569	3.2937	0.001953	10.7198	6.39448e-05	0.00172235
LNC_041950	7:7379050-7386450	2.38971	0.045995	5.69921	0.00247562	0.033188
LNC_041957	7:8438018-8438245	1.25358	0	Inf	0.00200756	0.0281368
LNC_041964	7:8936761-8965689	1.55576	0.03019	5.6874	0.000822691	0.0138762
LNC_042054	7:16657489-16662549	2.77765	0	Inf	1.64694e-05	0.000565367
LNC_042149	7:27669976-27671568	0.190948	1.26057	-2.72283	1.14423e-05	0.000417745
LNC_042202	7:32977621-32977961	4.51417	0.137786	5.03396	0.00142219	0.0214618
LNC_042436	7:53573155-53574364	0.151151	0.985875	-2.70541	0.000135319	0.00320377
LNC_042581	7:63034083-63034386	0	0.492876	#NAME?	0.00174352	0.0252165
LNC_042699	7:68949987-68950236	0.286348	4.74697	-4.05117	9.25164e-06	0.000349117
LNC_042720	7:70021494-70024624	0.427682	8.9972	-4.39487	1.48236e-09	1.70919e-07
LNC_042788	7:73930556-73937827	0	0.196038	#NAME?	0.00246797	0.0331057
LNC_042836	7:76873311-76873530	4.61933	0.172893	4.73973	0.00404328	0.0482665
LNC_042875	7:79930606-79931017	3.11943	0.083598	5.22167	0.000502607	0.00932719
LNC_042934	7:86247141-86247354	2.15225	0	Inf	0.000217234	0.00473615
LNC_042988	7:91019848-91020096	0.998534	0	Inf	0.002383	0.0322012
LNC_043026	7:94001440-94001876	34.4499	3.73576	3.20502	0.00275693	0.0360545
LNC_043034	7:94723068-94726386	0.932713	0.02298	5.34298	3.7174e-05	0.00110888
LNC_043041	7:95433254-95435547	7.89017	0.443591	4.15275	2.14326e-05	0.000703486
LNC_043056	7:97042214-97042950	0.084171	0.893861	-3.40866	0.000164233	0.00376284
LNC_043134	7:105728865-105729261	0.12568	1.82936	-3.86351	0.000236754	0.00507158
LNC_043141	7:107070666-107078398	1.22099	0	Inf	0.000402575	0.00781062
LNC_043183	7:111805266-111810629	0	0.47345	#NAME?	0.00112791	0.0178584
LNC_043199	7:112324567-112325400	0.141433	0.877774	-2.63373	0.000728838	0.0125884
LNC_043299	7:118757480-118757877	0	0.681269	#NAME?	5.71621e-05	0.00156805
LNC_043355	7:123646775-123647151	7.2245	0.115495	5.96699	7.6454e-06	0.000297428
LNC_043371	7:124754446-124754739	0.03656	0.581376	-3.99113	0.00248568	0.0332823
LNC_043427	7:128566103-128566482	0.127157	3.35737	-4.72265	1.02165e-06	5.4595e-05
LNC_043510	7:134520212-134520422	1.39691	0	Inf	0.00125153	0.0193985
LNC_043572	7:139018851-139024600	6.3847	0.251633	4.66523	1.25417e-05	0.000451519
LNC_043626	7:142588794-142589209	0	0.470565	#NAME?	0.00037335	0.00733067
LNC_043693	7:147531056-147545861	0.00495	0.512364	-6.6936	0.000446896	0.0084828
LNC_043696	7:147580282-147604113	2.11191	0	Inf	0.000151468	0.00352095
LNC_043714	7:148633679-148635068	0.498165	0	Inf	0.00368399	0.0450239
LNC_043750	7:151332244-151332458	1.02226	0	Inf	0.00321291	0.0405878
LNC_043758	7:151703767-151704058	1.14519	0	Inf	0.00146128	0.0219231
LNC_043918	7:165735858-165738541	0.035807	1.99206	-5.79788	1.92231e-11	3.52897e-09
LNC_043919	7:165974751-165975210	0	0.574819	#NAME?	0.000101299	0.00252457
LNC_044042	7:176511349-176518629	1.0576	3.06173	-1.53356	0.0016839	0.0245457
LNC_044083	7:179782714-179784432	0.081983	0.474838	-2.53404	0.00210445	0.0292102
LNC_044139	8:2540180-2540396	5.65459	0.102289	5.7887	0.00017266	0.00392366
LNC_044150	8:4043224-4043434	4.2447	0.070722	5.90736	0.00281292	0.0366171
LNC_044159	8:4385877-4386093	0	0.86354	#NAME?	0.000394678	0.00767772
LNC_044192	8:7267011-7267498	5.95634	0.186616	4.99628	0.000112154	0.0027402
LNC_044224	8:9520150-9520529	34.6932	0.093872	8.52974	1.10952e-09	1.31725e-07
LNC_044300	8:16733422-16733959	0	0.539011	#NAME?	5.0119e-05	0.00141433
LNC_044304	8:17761963-17762353	0.012662	0.386742	-4.93279	0.000839791	0.0141062
LNC_044324	8:19930933-19931241	0.027342	0.482812	-4.14227	0.00381325	0.0461938
LNC_044358	8:22513573-22513816	11.4552	0.154122	6.21579	5.94308e-06	0.000241712
LNC_044479	8:33731738-33731981	0	0.487809	#NAME?	0.00176582	0.0254754
LNC_044481	8:34002875-34010970	0.183895	1.80228	-3.29287	0.000205204	0.0045263
LNC_044482	8:34246695-34254029	3.32362	0.03903	6.41203	0.000748833	0.012852
LNC_044483	8:34246695-34254029	0.819971	0	Inf	0.00131074	0.0201192
LNC_044493	8:35285275-35285546	0.007765	0.876491	-6.81861	9.51762e-05	0.00239094
LNC_044862	8:62480410-62485592	1.76375	0	Inf	5.74578e-05	0.00157483
LNC_044894	8:65985364-65985625	1.63111	0	Inf	0.000263791	0.00552039
LNC_044983	8:73008245-73009933	0	0.543654	#NAME?	1.54506e-05	0.00053616
LNC_045030	8:76817235-76817647	0.022286	0.808717	-5.18143	8.07445e-05	0.00208773
LNC_045061	8:79380263-79380516	0.052885	0.705264	-3.73723	0.00225452	0.0308266
LNC_045114	8:83652437-83652861	3.52836	0	Inf	6.62791e-06	0.000264855
LNC_045163	8:89362691-89362996	0	11.4119	#NAME?	3.96633e-13	1.07811e-10
LNC_045200	8:91961668-91962092	6.53751	0	Inf	4.16013e-09	4.28496e-07
LNC_045232	8:93183750-93184066	22.8544	0.029475	9.59877	1.22647e-10	1.85667e-08
LNC_045310	8:97816449-97816854	0.012276	0.987377	-6.32969	1.24621e-05	0.000449241
LNC_045313	8:98109132-98109438	0.935851	0	Inf	0.00395243	0.0474516
LNC_045421	8:107440254-107440600	0	0.314605	#NAME?	0.00334435	0.0418222
LNC_045425	8:107610212-107610677	0	0.799453	#NAME?	1.39775e-05	0.000494156
LNC_045438	8:108373676-108374145	0.010569	0.603191	-5.8347	6.7045e-05	0.00179051
LNC_045616	8:123493493-123653171	0.297016	0	Inf	0.000335799	0.00672062
LNC_045619	8:123649540-123653171	0.974332	0	Inf	1.88343e-05	0.000632537
LNC_045687	8:127880211-127883206	0.018136	0.781783	-5.42984	1.04105e-05	0.000385835
LNC_045715	8:130029509-130029946	1.50766	0.012295	6.9381	0.000477447	0.00894932
LNC_045718	8:130278447-130296439	0.322828	2.70229	-3.06534	2.05168e-05	0.000678382
LNC_045733	8:131884482-131918738	5.59608	0	Inf	1.2389e-06	6.427e-05
LNC_045734	8:131895038-131918738	1.39511	0	Inf	0.000380001	0.00744153
LNC_045771	8:137037882-137038558	0.012377	1.15378	-6.54257	9.44487e-07	5.11296e-05
LNC_045820	8:141479941-141480142	61.0996	126.088	-1.0452	0.000508117	0.00941674
LNC_045877	8:146254921-146279924	0	0.323334	#NAME?	0.00017283	0.00392636
LNC_045878	8:146258146-146262544	0	0.715173	#NAME?	1.04007e-06	5.54317e-05
LNC_045912	8:148244935-148245198	5.35537	0.156698	5.09493	0.00361703	0.0444182
LNC_045962	8:152181630-152182303	0.845868	2.50617	-1.56698	0.000747084	0.012828
LNC_046027	8:156540819-156541356	2.96832	0	Inf	1.15998e-06	6.07916e-05
LNC_046040	8:157430989-157432459	0.009212	0.535255	-5.86057	0.00132177	0.0202503
LNC_046104	8:161624318-161624827	0.360367	1.93512	-2.42488	0.000284963	0.00588624
LNC_046156	8:166019053-166021473	4.88307	0.412108	3.56669	0.00182757	0.0261453
LNC_046171	8:167639711-167640793	8.08793	0.340784	4.56884	1.55221e-05	0.000538217
LNC_046172	8:167639711-167640793	1.622	0.048352	5.06805	0.00226582	0.0309371
LNC_046207	8:169912057-169912280	0.969314	0	Inf	0.00421753	0.0498404
LNC_046225	8:171123739-171124066	1.71994	0	Inf	8.03012e-05	0.00207798
LNC_046238	8:172937368-172937660	0	1.91165	#NAME?	1.12885e-06	5.94864e-05
LNC_046249	8:173585101-173586250	0.800774	0	Inf	2.51725e-05	0.000805577
LNC_046260	8:174321702-174325213	0	1.49696	#NAME?	7.4913e-07	4.19254e-05
LNC_046281	8:175923523-175924147	2.40526	0.144556	4.05649	0.00343732	0.0427381
LNC_046289	8:176378725-176379102	0.024913	0.813528	-5.02922	9.42974e-05	0.00237374
LNC_046295	8:177040662-177042808	9.0846	0.391173	4.53754	1.4496e-05	0.000509217
LNC_046420	8:7640302-7640689	15.6083	0.003517	12.1157	1.12512e-11	2.16858e-09
LNC_046434	8:8902345-8902650	7.5263	0.434244	4.11536	0.00112604	0.0178363
LNC_046444	8:10494204-10517514	0.135982	0.762978	-2.48823	0.00342995	0.0426659
LNC_046500	8:15387800-15388096	0	0.815661	#NAME?	8.70587e-05	0.00221919
LNC_046578	8:24505375-24505611	5.87567	0	Inf	2.77464e-06	0.000127983
LNC_046584	8:25085305-25085594	0	0.340966	#NAME?	0.00414891	0.0492252
LNC_046646	8:29836116-29843775	0	0.480484	#NAME?	4.18757e-05	0.00122224
LNC_046727	8:38444259-38446469	0.420275	0	Inf	0.00356933	0.0439648
LNC_046752	8:41169199-41170363	4.50634	0	Inf	6.09878e-07	3.505e-05
LNC_046890	8:49538299-49538784	1.69546	0	Inf	3.28361e-05	0.00100258
LNC_046895	8:49880531-49880934	4.01887	0	Inf	2.4631e-06	0.000115304
LNC_047065	8:63358348-63358631	8.33625	0.045017	7.53278	4.54193e-06	0.000193897
LNC_047078	8:64811500-64811872	0.033976	0.493146	-3.85943	0.00190655	0.0270204
LNC_047114	8:66842627-66843107	0	0.390547	#NAME?	0.00246833	0.0331084
LNC_047209	8:74368835-74369117	4.24457	0	Inf	6.02932e-06	0.000244677
LNC_047709	8:115712339-115712581	0.017384	0.580089	-5.06044	0.00395369	0.0474615
LNC_047734	8:118010613-118010844	1.21082	0	Inf	0.00131663	0.020191
LNC_047787	8:123650510-123653171	106.515	12.6855	3.0698	0.00277572	0.0362422
LNC_047788	8:123645002-123645736	144.202	16.1579	3.15777	0.00169096	0.0246276
LNC_047924	8:133059358-133059582	0.009451	1.1188	-6.88727	8.63644e-05	0.00220481
LNC_048025	8:142280252-142293715	21.7419	0.355559	5.93425	5.00416e-08	3.97358e-06
LNC_048104	8:149306763-149311770	5.76066	0.16267	5.14621	0.000118266	0.00286472
LNC_048105	8:149306763-149323764	3.36454	0.120281	4.80593	0.00306237	0.039083
LNC_048177	8:155312528-155313637	12.3455	0.100547	6.93997	1.63716e-07	1.12402e-05
LNC_048192	8:156919907-156923189	0.018812	0.478744	-4.66953	1.01939e-05	0.00037902
LNC_048280	8:162379300-162379658	0	0.447953	#NAME?	0.00110018	0.0175188
LNC_048281	8:162515494-162515769	0	0.407167	#NAME?	0.00294335	0.0379113
LNC_048324	8:165959980-165960577	0.313837	1.11639	-1.83075	0.00250343	0.0334691
LNC_048400	8:173467680-173468098	0	0.37542	#NAME?	0.000759587	0.0129992
LNC_048423	8:174946881-174947424	7.44231	0.064565	6.84885	6.07797e-07	3.4976e-05
LNC_048438	8:176401733-176402907	0.803726	0	Inf	0.000288022	0.00593551
LNC_048479	8:180030499-180030700	0	1.45804	#NAME?	3.99397e-05	0.00117545
LNC_048487	8:180624812-180625112	3.18816	0.015634	7.67189	6.76791e-05	0.00180526
LNC_048519	9:1778870-1781068	0	2.11005	#NAME?	1.39706e-13	4.19521e-11
LNC_048594	9:9067462-9067733	0.030337	2.3967	-6.30383	1.36203e-06	6.98668e-05
LNC_048646	9:13529684-13534954	0	0.58296	#NAME?	0.000286362	0.00590903
LNC_048660	9:15040431-15041331	0.619632	0	Inf	0.00154312	0.0228542
LNC_048692	9:17336913-17339416	0.34017	1.20203	-1.82114	0.000215189	0.00470024
LNC_048713	9:18868124-18868511	0.852329	3.60764	-2.08157	0.000340118	0.00678915
LNC_048767	9:22667252-22671151	8.95351	0.071468	6.96901	5.44128e-06	0.000224497
LNC_048768	9:22677405-22684704	13.7777	0.164419	6.38881	0.00010827	0.00266125
LNC_048769	9:22677458-22684704	1.41527	0	Inf	0.000555483	0.0101209
LNC_048867	9:32061764-32062053	0.123379	0.994394	-3.01072	0.00253601	0.0338142
LNC_048878	9:32674542-32674847	0.016288	0.373847	-4.52057	0.00218545	0.0300728
LNC_048880	9:32862272-32862644	0	0.40536	#NAME?	0.000725869	0.0125506
LNC_049050	9:50426928-50427236	1.35998	0	Inf	0.000545434	0.00996568
LNC_049058	9:51923277-51923671	0.005347	1.40604	-8.03869	7.86304e-07	4.36727e-05
LNC_049120	9:56355562-56355773	0.045108	0.650716	-3.85057	0.0034879	0.0432231
LNC_049237	9:61948934-61951421	0.934451	2.33519	-1.32135	0.00214389	0.0296287
LNC_049363	9:69543336-69543681	1.72143	0	Inf	5.53201e-05	0.00153126
LNC_049548	9:87890917-87898849	15.1755	0.186515	6.34631	7.8358e-09	7.57135e-07
LNC_049605	9:94668927-94698104	3.28661	0.082798	5.31086	3.97077e-05	0.00116956
LNC_049635	9:97598051-97598379	21.0768	79.8033	-1.92079	1.57463e-05	0.000544534
LNC_049688	9:101487037-101562040	8.5661	0.12322	6.11933	1.35216e-06	6.94296e-05
LNC_049799	9:111470134-111470497	0.013327	0.412253	-4.95111	0.000917713	0.015139
LNC_049848	9:114886637-114886990	2.86466	0.068173	5.39302	0.00410191	0.0487938
LNC_049900	9:119116098-119116426	5.12824	0.033131	7.27414	2.38204e-05	0.000769921
LNC_049939	9:122287321-122287618	2.56182	0	Inf	6.83796e-05	0.00182041
LNC_050013	9:128006503-128007199	23.1701	0.2952	6.29443	3.18679e-07	2.003e-05
LNC_050076	9:133590373-133590605	0.878565	0	Inf	0.00388515	0.0468303
LNC_050236	9:145505367-145505800	14.4548	0.211595	6.0941	3.02721e-08	2.54129e-06
LNC_050310	9:151394284-151394595	10.9826	0	Inf	0.00150205	0.0224053
LNC_050311	9:151394284-151394595	11.9765	0	Inf	0.000268711	0.00560684
LNC_050312	9:151394284-151394595	9.76728	0	Inf	0.00212822	0.0294621
LNC_050313	9:151394284-151394595	19.1998	0	Inf	0.000753434	0.0129159
LNC_050332	9:152915976-152916292	1.06193	0	Inf	0.000684626	0.0119706
LNC_050486	9:6376104-6376365	0.080513	1.66395	-4.36924	0.000355006	0.00702707
LNC_050496	9:7743695-7743943	1.31099	0	Inf	0.000848815	0.0142238
LNC_050513	9:10577816-10578254	7.48522	0.180062	5.37748	5.06007e-05	0.00142482
LNC_050595	9:18172780-18175328	2.27391	0.065292	5.12212	3.15191e-05	0.00096891
LNC_050722	9:28945226-28945699	25.8573	56.5708	-1.12949	0.000849771	0.0142359
LNC_050734	9:30010587-30012010	0.744931	0	Inf	0.000223874	0.0048511
LNC_050817	9:37212409-37212644	8.86011	0.20985	5.39989	0.000545998	0.00997516
LNC_050852	9:39553000-39557652	1.09524	0	Inf	0.00205788	0.028698
LNC_050868	9:40792068-40792424	3.04958	0.005554	9.10087	8.5485e-05	0.00218845
LNC_050912	9:46578087-46578365	0	0.372655	#NAME?	0.00376217	0.045769
LNC_050962	9:53139861-53140431	0	4.4273	#NAME?	7.32135e-11	1.17629e-08
LNC_051172	9:66088994-66101185	0.836159	0	Inf	0.00132354	0.0202718
LNC_051248	9:73505786-73506147	0.027536	0.526022	-4.25573	0.00143207	0.0215753
LNC_051273	9:77952375-77952690	2.94239	0.044918	6.03355	0.00133681	0.0204283
LNC_051323	9:82461581-82462114	5.42923	0	Inf	5.95554e-09	5.92357e-07
LNC_051338	9:84130380-84134375	3.97471	0	Inf	3.82612e-12	8.21634e-10
LNC_051392	9:88246384-88247216	0.696208	0	Inf	0.00287308	0.0372215
LNC_051578	9:107065707-107066034	0	0.395952	#NAME?	0.00159438	0.023465
LNC_051594	9:108370816-108371134	5.83619	0.010844	9.07199	6.22219e-07	3.56568e-05
LNC_051598	9:108497154-108497472	3.58485	0.02802	6.99931	0.000138947	0.00327521
LNC_051625	9:111085346-111096721	1.80424	0	Inf	0.00221142	0.0303453
LNC_051713	9:118452725-118453054	22.2877	0.062878	8.46948	6.94714e-10	8.77812e-08
LNC_051803	9:124984545-124986485	0.085719	0.455843	-2.41085	0.000508954	0.0094275
LNC_051815	9:125572819-125577140	5.1901	0.266004	4.28624	8.36426e-05	0.00214828
LNC_051816	9:125577479-125578395	2.41662	0.125727	4.26462	0.00297925	0.0382602
LNC_051819	9:125818100-125819951	5.50725	0.33666	4.03197	0.000379727	0.00743792
LNC_051944	9:136676310-136676515	2.78289	0.044102	5.9796	0.00400577	0.0479169
LNC_051988	9:140727843-140728090	0	1.161	#NAME?	3.92857e-05	0.00115977
LNC_051999	9:141386349-141386569	22.1318	0.205598	6.75015	1.27949e-08	1.17395e-06
LNC_052010	9:142100147-142100514	3.95058	0.027276	7.17829	4.05595e-05	0.00119003
LNC_052054	9:145610160-145610543	0	0.359109	#NAME?	0.00137473	0.0208801
LNC_052118	9:151394281-151394586	0.032618	3.21887	-6.62474	0.00400257	0.0479014
LNC_052121	9:151394281-151394597	11.9016	0	Inf	0.00149139	0.02228
LNC_052122	9:151394281-151394597	6.13223	0	Inf	0.00419775	0.0496521
LNC_052123	9:151394281-151394597	7.77466	0	Inf	0.00247854	0.0332129
LNC_052124	9:151394281-151394597	27.5649	0.027763	9.95545	1.19361e-05	0.00043283
LNC_052360	B73V4_ctg142:399768-400338	2.20831	0.016715	7.04565	0.000120195	0.00290187
LNC_052435	B73V4_ctg154:5862-46917	4.75249	0	Inf	0.00086566	0.0144438
LNC_052450	B73V4_ctg161:17256-17568	3.27623	0.056107	5.86771	0.000493197	0.00918587
LNC_052477	B73V4_ctg171:43104-43728	7.11103	0.466217	3.93099	0.000686222	0.0119935
LNC_052829	B73V4_ctg6:222693-223099	1.62638	0.013501	6.91246	0.000371688	0.00730278
LNC_052856	B73V4_ctg65:61432-63161	0.043605	0.286509	-2.71601	0.00265425	0.035028
LNC_052896	B73V4_ctg73:50304-50748	0.551939	0	Inf	0.00311955	0.0396587
LNC_052908	B73V4_ctg75:388398-388609	4.37939	0.114315	5.25964	0.00128642	0.0198248
LNC_052942	B73V4_ctg89:17454-17791	0	0.43001	#NAME?	0.00143341	0.0215851
LNC_052945	B73V4_ctg89:17417-17844	0.05922	9.47391	-7.32173	1.67608e-12	3.94151e-10
Zm00001d000483_T001	3:19197297-19201074	0.176778	0.567017	-1.68145	0.000376774	0.00739082
Zm00001d000556_T001	3:81249153-81251042	4.04624	0.12216	5.04974	0.000783619	0.0133285
Zm00001d000570_T001	3:96167069-96169033	0.12506	1.00153	-3.00151	0.00129929	0.0199839
Zm00001d000609_T001	3:130528870-130532017	4.6674	0.153253	4.92863	0.000953059	0.0156091
Zm00001d000610_T001	3:130528874-130532046	6.05641	0.462798	3.71001	0.000701152	0.012205
Zm00001d000707_T001	3:220216162-220218508	2.69593	0.237604	3.50415	0.00163593	0.0239722
Zm00001d000733_T001	2:2345005-2345607	24.6112	0.061555	8.64323	7.49721e-13	1.92129e-10
Zm00001d000798_T001	2:39256098-39256402	0.043416	1.28018	-4.88198	2.06887e-05	0.00068263
Zm00001d000829_T001	2:62323551-62331489	0.265073	2.14855	-3.0189	1.85735e-05	0.000625113
Zm00001d000909_T001	2:121367572-121368253	9.18852	0.389713	4.55935	3.10253e-05	0.000956816
Zm00001d001078_T001	7:3204147-3205217	2.37256	0.013157	7.49447	3.4217e-07	2.12937e-05
Zm00001d001080_T001	7:4982919-4985314	30.4904	1.4556	4.38867	3.22481e-06	0.000145455
Zm00001d001139_T001	7:46263322-46263932	2102.82	65.1692	5.01199	0.00252115	0.0336528
Zm00001d001185_T001	7:97547166-97547665	1.19409	0.021442	5.79933	0.00382647	0.0463056
Zm00001d001206_T001	7:116858283-116860531	2.39844	11.5488	-2.26758	1.04151e-05	0.000385939
Zm00001d001259_T001	7:154087652-154088167	0	0.497444	#NAME?	0.000461558	0.00870412
Zm00001d001374_T001	6:72182476-72182884	0.061093	0.849805	-3.79805	0.000732079	0.0126351
Zm00001d001472_T001	6:163944104-163945486	10.8105	0.357372	4.91886	6.27654e-07	3.58875e-05
Zm00001d001500_T001	5:7808945-7809749	15.2233	0.196775	6.27359	2.00358e-09	2.23524e-07
Zm00001d001582_T001	5:76856866-76858246	0.772312	3.09854	-2.00433	2.23557e-05	0.00073021
Zm00001d008042_T001	8:67649933-67652077	4.56657	0.346935	3.71837	0.000446807	0.0084819
Zm00001d008053_T001	8:92366032-92371503	36.1765	2.2645	3.99779	1.58722e-05	0.000548237
Zm00001d008111_T001	8:142280182-142281031	4.03198	0.188946	4.41544	0.000213635	0.00467431
Zm00001d022667_T001	1:9355299-9355854	0.67677	3.3127	-2.29127	7.62692e-05	0.0019919
Zm00001d022713_T001	1:35604873-35615813	0.129962	0.970025	-2.89993	0.000212511	0.00465342
Zm00001d022860_T001	1:173562664-173580674	0.313434	3.41601	-3.44608	7.32673e-07	4.11194e-05
Zm00001d022937_T001	1:232484987-232486842	39.2636	2.51969	3.96187	2.38525e-05	0.000770469
Zm00001d022977_T001	1:267980064-267982953	7.59352	0.429549	4.14387	1.09636e-05	0.000402742
Zm00001d022980_T001	1:273669183-273670033	0.776968	0	Inf	9.25811e-05	0.00233883
Zm00001d023026_T001	1:298827802-298828064	2.80544	0	Inf	2.16369e-05	0.000709134
Zm00001d023062_T001	10:13156496-13215801	0.743345	0	Inf	0.000844887	0.0141724
Zm00001d023117_T001	10:65124764-65125065	1.28943	0.013343	6.5945	0.00405813	0.0483932
Zm00001d023147_T001	10:97674597-97675594	8.33458	0.507444	4.03779	0.000107003	0.00263688
Zm00001d023153_T001	10:107014177-107014974	4.71111	0.024004	7.61665	2.80655e-07	1.7958e-05
Zm00001d023174_T001	10:133144589-133148237	2.84995	0.138745	4.36043	6.50173e-05	0.00174674
Zm00001d026713_T001	4:1528938-1529212	1.35061	10.525	-2.96213	1.02454e-06	5.46963e-05
Zm00001d026758_T001	4:17604491-17604863	3.62012	0	Inf	4.0484e-06	0.000176246
Zm00001d026785_T001	4:34263956-34265285	2.07588	6.23269	-1.58613	0.000197293	0.00438209
Zm00001d026952_T001	4:184182835-184183520	1.96981	0.017499	6.81464	4.73707e-05	0.00135092
Zm00001d026956_T001	4:186094520-186095212	4.66421	0.268483	4.11873	0.00064321	0.0113727
Zm00001d026958_T001	4:187772041-187774584	1.33484	0.103216	3.69293	0.00214049	0.0295947
