# Supplementary material for: Identification and characterization of heat-responsive lncRNAs in maize inbred line CM1
Source: BMC Genomics. 2022 Mar 16;23:208. doi: 10.1186/s12864-022-08448-1 (PMC8925227; doi:10.1186/s12864-022-08448-1)
Supplement: Supplementary file 7 — Additional file 7: Table S5. Regulatory relationships of DElncRNAs and the 953 common targets. [file 12864_2022_8448_MOESM7_ESM.xlsx]

## Sheet: Sheet1
Table S5. Regulatory relationships of DElncRNAs and the 953 common targets.
DElncRNAs	Targets
LNC_003904	Zm00001d034836
LNC_003904	Zm00001d034839
LNC_007377	Zm00001d033528
LNC_007377	Zm00001d033529
LNC_016968	Zm00001d006739
LNC_029467	Zm00001d053881
LNC_029467	Zm00001d053889
LNC_029467	Zm00001d053886
LNC_029467	Zm00001d053882
LNC_029467	Zm00001d053880
LNC_026467	Zm00001d049061
LNC_026467	Zm00001d049068
LNC_026467	Zm00001d049060
LNC_004524	Zm00001d028555
LNC_004524	Zm00001d028546
LNC_004524	Zm00001d028554
LNC_004524	Zm00001d028552
LNC_004524	Zm00001d028548
LNC_014226	Zm00001d007288
LNC_005990	Zm00001d030627
LNC_051999	Zm00001d047769
LNC_051999	Zm00001d047765
LNC_051999	Zm00001d047768
LNC_051999	Zm00001d047770
LNC_051999	Zm00001d047774
LNC_051999	Zm00001d047766
LNC_051999	Zm00001d047772
LNC_018924	Zm00001d041816
LNC_018924	Zm00001d041819
LNC_018921	Zm00001d041816
LNC_018922	Zm00001d041816
LNC_007701	Zm00001d034194
LNC_007701	Zm00001d034197
LNC_026078	Zm00001d053286
LNC_036357	Zm00001d036482
LNC_004349	Zm00001d028151
Zm00001d008042_T001	Zm00001d009503
Zm00001d008042_T001	Zm00001d009500
LNC_000871	Zm00001d029313
LNC_041777	Zm00001d022265
LNC_041777	Zm00001d022257
LNC_022155	Zm00001d042455
LNC_025314	Zm00001d052025
LNC_026137	Zm00001d053412
LNC_026135	Zm00001d053412
LNC_003200	Zm00001d033129
LNC_003200	Zm00001d033128
LNC_003200	Zm00001d033130
LNC_003200	Zm00001d033132
LNC_015252	Zm00001d003947
LNC_020965	Zm00001d040837
Zm00001d023174_T001	Zm00001d025891
Zm00001d023174_T001	Zm00001d025893
Zm00001d023174_T001	Zm00001d025892
Zm00001d001582_T001	Zm00001d015140
Zm00001d001582_T001	Zm00001d015138
Zm00001d001582_T001	Zm00001d015139
Zm00001d001582_T001	Zm00001d015135
LNC_003076	Zm00001d032875
LNC_003352	Zm00001d033462
LNC_012731	Zm00001d004279
LNC_008323	Zm00001d023987
LNC_015106	Zm00001d003823
LNC_015106	Zm00001d003822
LNC_011337	Zm00001d026119
LNC_011338	Zm00001d026119
LNC_048767	Zm00001d045451
LNC_052896	Zm00001d000294
LNC_052896	Zm00001d000295
LNC_048769	Zm00001d045451
LNC_009283	Zm00001d025178
LNC_021897	Zm00001d041911
LNC_021897	Zm00001d041914
LNC_021897	Zm00001d041912
LNC_029519	Zm00001d012851
LNC_029519	Zm00001d012850
LNC_029519	Zm00001d012838
LNC_029519	Zm00001d012844
LNC_029519	Zm00001d012856
LNC_029519	Zm00001d012846
LNC_036773	Zm00001d037354
LNC_035236	Zm00001d018383
LNC_030342	Zm00001d014704
LNC_030342	Zm00001d014701
LNC_046444	Zm00001d008498
LNC_036649	Zm00001d037114
LNC_011449	Zm00001d026511
LNC_011449	Zm00001d026521
LNC_011449	Zm00001d026515
LNC_011449	Zm00001d026517
LNC_011449	Zm00001d026512
Zm00001d000707_T001	Zm00001d044139
Zm00001d000707_T001	Zm00001d044138
Zm00001d022937_T001	Zm00001d032632
LNC_020459	Zm00001d039975
LNC_029999	Zm00001d014128
LNC_029996	Zm00001d014128
LNC_029996	Zm00001d014124
Zm00001d026958_T001	Zm00001d052346
LNC_003566	Zm00001d033870
LNC_003566	Zm00001d033872
LNC_003566	Zm00001d033869
LNC_052908	Zm00001d000156
LNC_052908	Zm00001d000154
LNC_032845	Zm00001d013985
LNC_014907	Zm00001d003403
LNC_042202	Zm00001d019423
LNC_041573	Zm00001d021621
LNC_041573	Zm00001d021609
LNC_041573	Zm00001d021613
LNC_041573	Zm00001d021620
LNC_041573	Zm00001d021615
LNC_041574	Zm00001d021621
LNC_041574	Zm00001d021609
LNC_041574	Zm00001d021613
LNC_041574	Zm00001d021620
LNC_041574	Zm00001d021615
LNC_050312	Zm00001d048174
LNC_050311	Zm00001d048174
LNC_043626	Zm00001d021087
LNC_000672	Zm00001d028922
LNC_000672	Zm00001d028921
LNC_000672	Zm00001d028923
LNC_017040	Zm00001d007168
LNC_017040	Zm00001d007164
LNC_017040	Zm00001d007167
LNC_009419	Zm00001d025503
LNC_013858	Zm00001d006041
LNC_013858	Zm00001d006045
LNC_018881	Zm00001d041732
LNC_018881	Zm00001d041730
LNC_018881	Zm00001d041727
LNC_018881	Zm00001d041726
LNC_019752	Zm00001d043526
LNC_019752	Zm00001d043525
LNC_032764	Zm00001d013874
LNC_046289	Zm00001d012539
LNC_046289	Zm00001d012537
LNC_031469	Zm00001d016070
LNC_036869	Zm00001d037602
LNC_036869	Zm00001d037603
LNC_049688	Zm00001d046668
LNC_013728	Zm00001d005662
Zm00001d001078_T001	Zm00001d018730
LNC_011247	Zm00001d025789
LNC_011247	Zm00001d025784
LNC_033242	Zm00001d014606
LNC_003722	Zm00001d034298
LNC_032689	Zm00001d013781
LNC_032689	Zm00001d013778
LNC_032689	Zm00001d013777
LNC_032689	Zm00001d013779
LNC_000566	Zm00001d028675
LNC_017096	Zm00001d007382
LNC_051988	Zm00001d047746
LNC_052829	Zm00001d000202
LNC_005062	Zm00001d029684
LNC_025068	Zm00001d051396
LNC_041743	Zm00001d022125
LNC_041743	Zm00001d022129
LNC_041743	Zm00001d022124
LNC_041741	Zm00001d022114
LNC_041741	Zm00001d022107
LNC_041741	Zm00001d022111
LNC_006472	Zm00001d031674
LNC_026535	Zm00001d049193
Zm00001d026785_T001	Zm00001d049544
LNC_041957	Zm00001d018884
LNC_041957	Zm00001d018891
LNC_021331	Zm00001d041065
LNC_032608	Zm00001d013620
LNC_032608	Zm00001d013622
LNC_037278	Zm00001d038623
LNC_037278	Zm00001d038618
LNC_037278	Zm00001d038622
LNC_017011	Zm00001d007027
LNC_032384	Zm00001d012826
LNC_032384	Zm00001d012821
LNC_032384	Zm00001d012838
LNC_032384	Zm00001d012834
LNC_032384	Zm00001d012827
LNC_032384	Zm00001d012819
LNC_032384	Zm00001d012831
LNC_032384	Zm00001d012833
LNC_032384	Zm00001d012830
LNC_002646	Zm00001d031996
LNC_014436	Zm00001d002166
LNC_014436	Zm00001d002164
LNC_014436	Zm00001d002163
LNC_014436	Zm00001d002154
LNC_036438	Zm00001d036641
LNC_036438	Zm00001d036637
LNC_036439	Zm00001d036641
LNC_036439	Zm00001d036637
LNC_009730	Zm00001d026696
LNC_009730	Zm00001d026689
LNC_009730	Zm00001d026691
LNC_009730	Zm00001d026690
LNC_019596	Zm00001d043309
LNC_048025	Zm00001d011185
LNC_048025	Zm00001d011183
LNC_040916	Zm00001d020371
LNC_002060	Zm00001d030739
LNC_034739	Zm00001d016691
LNC_034739	Zm00001d016690
LNC_001089	Zm00001d029673
LNC_014086	Zm00001d006688
LNC_032193	Zm00001d017808
LNC_010356	Zm00001d024169
LNC_050313	Zm00001d048174
LNC_041277	Zm00001d020976
LNC_041277	Zm00001d020978
LNC_049363	Zm00001d046177
LNC_020865	Zm00001d040731
LNC_043714	Zm00001d021314
LNC_043714	Zm00001d021316
LNC_009179	Zm00001d025034
LNC_009179	Zm00001d025033
LNC_052945	Zm00001d000316
LNC_020281	Zm00001d039517
LNC_020281	Zm00001d039514
LNC_004009	Zm00001d027293
LNC_004009	Zm00001d027292
LNC_039656	Zm00001d018611
LNC_039655	Zm00001d018611
Zm00001d026713_T001	Zm00001d048623
Zm00001d026713_T001	Zm00001d048622
Zm00001d026713_T001	Zm00001d048625
LNC_043693	Zm00001d021272
LNC_043693	Zm00001d021278
LNC_043696	Zm00001d021278
LNC_024637	Zm00001d050694
LNC_038407	Zm00001d036139
LNC_038407	Zm00001d036138
LNC_038407	Zm00001d036137
LNC_046238	Zm00001d012362
LNC_009727	Zm00001d026670
LNC_009727	Zm00001d026669
LNC_009727	Zm00001d026675
LNC_009727	Zm00001d026672
LNC_009727	Zm00001d026671
LNC_009727	Zm00001d026665
LNC_009727	Zm00001d026677
LNC_009727	Zm00001d026676
LNC_039724	Zm00001d018884
LNC_039724	Zm00001d018882
LNC_044358	Zm00001d008846
LNC_037887	Zm00001d035605
LNC_048713	Zm00001d045311
LNC_048713	Zm00001d045316
LNC_048713	Zm00001d045321
LNC_048713	Zm00001d045315
LNC_048713	Zm00001d045322
LNC_048713	Zm00001d045320
LNC_048713	Zm00001d045319
LNC_049799	Zm00001d046930
LNC_017708	Zm00001d040399
LNC_045200	Zm00001d009950
LNC_023959	Zm00001d050198
LNC_023959	Zm00001d050196
LNC_041425	Zm00001d021335
LNC_041425	Zm00001d021336
LNC_041425	Zm00001d021334
Zm00001d008053_T001	Zm00001d009960
Zm00001d008053_T001	Zm00001d009958
LNC_029379	Zm00001d053575
Zm00001d023026_T001	Zm00001d034650
Zm00001d023026_T001	Zm00001d034649
LNC_032506	Zm00001d013364
LNC_034828	Zm00001d017029
LNC_034828	Zm00001d017030
LNC_009349	Zm00001d025322
LNC_009349	Zm00001d025323
LNC_015594	Zm00001d004279
LNC_015595	Zm00001d004279
LNC_005986	Zm00001d030627
LNC_049848	Zm00001d047000
LNC_028086	Zm00001d051129
LNC_048105	Zm00001d011386
LNC_048105	Zm00001d011392
LNC_048104	Zm00001d011386
LNC_048104	Zm00001d011392
LNC_033469	Zm00001d015126
LNC_033469	Zm00001d015121
LNC_033469	Zm00001d015124
LNC_033469	Zm00001d015127
LNC_033464	Zm00001d015115
LNC_033464	Zm00001d015114
Zm00001d023153_T001	Zm00001d025160
LNC_011007	Zm00001d025178
LNC_011008	Zm00001d025178
LNC_012064	Zm00001d003382
LNC_044150	Zm00001d008284
LNC_047209	Zm00001d009652
LNC_047209	Zm00001d009649
LNC_037444	Zm00001d039138
LNC_037444	Zm00001d039148
LNC_037444	Zm00001d039150
LNC_000494	Zm00001d028490
LNC_016946	Zm00001d006663
LNC_016946	Zm00001d006657
LNC_016946	Zm00001d006658
LNC_041130	Zm00001d020647
LNC_013901	Zm00001d006125
LNC_013901	Zm00001d006122
LNC_040778	Zm00001d020136
LNC_040777	Zm00001d020136
LNC_041698	Zm00001d021956
LNC_041698	Zm00001d021955
LNC_041698	Zm00001d021952
LNC_041698	Zm00001d021954
LNC_041698	Zm00001d021951
LNC_041699	Zm00001d021956
LNC_041699	Zm00001d021955
LNC_041699	Zm00001d021954
LNC_041699	Zm00001d021959
LNC_041699	Zm00001d021960
LNC_041692	Zm00001d021943
LNC_041964	Zm00001d018904
LNC_041964	Zm00001d018906
LNC_045877	Zm00001d011309
LNC_045877	Zm00001d011301
LNC_024113	Zm00001d050393
LNC_028825	Zm00001d052595
LNC_021699	Zm00001d041514
LNC_028310	Zm00001d051513
LNC_032679	Zm00001d013757
LNC_048660	Zm00001d045171
LNC_010597	Zm00001d024507
LNC_010597	Zm00001d024511
LNC_045718	Zm00001d010850
LNC_004362	Zm00001d028177
LNC_038709	Zm00001d036833
LNC_038709	Zm00001d036832
LNC_038709	Zm00001d036839
LNC_024143	Zm00001d050437
LNC_024143	Zm00001d050436
LNC_027796	Zm00001d050687
LNC_033631	Zm00001d015429
LNC_031672	Zm00001d016378
LNC_010988	Zm00001d025130
LNC_010988	Zm00001d025131
Zm00001d001139_T001	Zm00001d019613
LNC_003802	Zm00001d034577
LNC_003802	Zm00001d034581
LNC_003802	Zm00001d034582
LNC_019831	Zm00001d043686
LNC_048519	Zm00001d044763
LNC_048519	Zm00001d044762
LNC_006568	Zm00001d031891
LNC_034373	Zm00001d016019
LNC_034373	Zm00001d016017
LNC_039821	Zm00001d019139
LNC_021933	Zm00001d041968
LNC_008049	Zm00001d023429
LNC_008049	Zm00001d023427
LNC_008049	Zm00001d023426
LNC_018861	Zm00001d041698
LNC_018861	Zm00001d041702
LNC_019738	Zm00001d043504
LNC_019738	Zm00001d043502
LNC_019738	Zm00001d043505
LNC_006261	Zm00001d031090
LNC_029533	Zm00001d012969
LNC_029533	Zm00001d012964
LNC_029533	Zm00001d012968
LNC_029533	Zm00001d012970
LNC_029534	Zm00001d012972
LNC_029534	Zm00001d012969
LNC_029534	Zm00001d012964
LNC_029534	Zm00001d012968
LNC_029534	Zm00001d012970
LNC_037508	Zm00001d034969
LNC_037508	Zm00001d034968
LNC_046225	Zm00001d012254
LNC_043056	Zm00001d020170
LNC_014370	Zm00001d001781
LNC_014370	Zm00001d001779
LNC_013748	Zm00001d005743
LNC_038913	Zm00001d037420
LNC_012199	Zm00001d003680
LNC_023507	Zm00001d049660
LNC_018127	Zm00001d040883
LNC_026251	Zm00001d053741
LNC_026251	Zm00001d053738
LNC_026251	Zm00001d053740
LNC_023306	Zm00001d049153
LNC_023306	Zm00001d049152
LNC_023303	Zm00001d049140
LNC_048768	Zm00001d045451
LNC_039833	Zm00001d019164
LNC_043572	Zm00001d020983
LNC_016657	Zm00001d005791
LNC_022594	Zm00001d043376
LNC_022594	Zm00001d043380
LNC_005207	Zm00001d029950
LNC_032416	Zm00001d013046
LNC_032416	Zm00001d013047
LNC_015070	Zm00001d003767
LNC_008748	Zm00001d024364
LNC_008744	Zm00001d024356
LNC_009634	Zm00001d026222
LNC_009634	Zm00001d026223
LNC_009634	Zm00001d026224
LNC_005984	Zm00001d030627
LNC_005985	Zm00001d030627
LNC_019470	Zm00001d043073
LNC_019470	Zm00001d043074
LNC_019470	Zm00001d043069
LNC_006346	Zm00001d031300
LNC_023476	Zm00001d049558
LNC_029477	Zm00001d053935
LNC_018248	Zm00001d040959
LNC_004535	Zm00001d028597
LNC_009395	Zm00001d025437
LNC_009395	Zm00001d025441
LNC_009395	Zm00001d025446
LNC_042934	Zm00001d020020
LNC_006730	Zm00001d032226
LNC_021407	Zm00001d041175
LNC_021406	Zm00001d041175
LNC_017858	Zm00001d040656
LNC_017858	Zm00001d040659
LNC_017858	Zm00001d040660
LNC_036946	Zm00001d037779
LNC_012322	Zm00001d003903
LNC_012328	Zm00001d003911
LNC_012328	Zm00001d003905
LNC_052054	Zm00001d047923
LNC_003392	Zm00001d033526
LNC_039974	Zm00001d019505
LNC_039973	Zm00001d019505
LNC_045687	Zm00001d010790
LNC_045687	Zm00001d010791
LNC_017642	Zm00001d040257
LNC_011737	Zm00001d002644
LNC_011737	Zm00001d002650
LNC_011738	Zm00001d002650
LNC_011883	Zm00001d003016
LNC_022943	Zm00001d044195
LNC_022943	Zm00001d044193
LNC_022943	Zm00001d044194
LNC_003212	Zm00001d033150
LNC_003212	Zm00001d033152
LNC_051598	Zm00001d046855
LNC_051598	Zm00001d046865
LNC_051594	Zm00001d046855
LNC_050076	Zm00001d047526
LNC_045163	Zm00001d009918
LNC_042054	Zm00001d019100
LNC_039861	Zm00001d019234
LNC_039861	Zm00001d019236
LNC_030712	Zm00001d015463
LNC_030712	Zm00001d015464
LNC_032624	Zm00001d013653
LNC_032624	Zm00001d013652
LNC_032624	Zm00001d013651
LNC_007207	Zm00001d033167
LNC_007207	Zm00001d033159
LNC_006552	Zm00001d031851
LNC_006552	Zm00001d031855
LNC_014078	Zm00001d006663
LNC_014078	Zm00001d006657
LNC_014078	Zm00001d006658
LNC_031198	Zm00001d015811
LNC_031198	Zm00001d015810
LNC_014417	Zm00001d002019
LNC_014410	Zm00001d001983
LNC_014410	Zm00001d001987
LNC_014410	Zm00001d001980
LNC_030450	Zm00001d014920
LNC_012902	Zm00001d004557
LNC_022242	Zm00001d042659
LNC_022242	Zm00001d042660
LNC_022242	Zm00001d042658
LNC_036194	Zm00001d036136
LNC_036194	Zm00001d036131
LNC_026554	Zm00001d049232
LNC_003664	Zm00001d034109
LNC_003664	Zm00001d034107
LNC_003664	Zm00001d034111
LNC_002046	Zm00001d030697
LNC_002046	Zm00001d030698
LNC_017955	Zm00001d040764
Zm00001d026956_T001	Zm00001d052292
LNC_035048	Zm00001d017620
LNC_035048	Zm00001d017625
LNC_035048	Zm00001d017619
LNC_044482	Zm00001d009071
LNC_044483	Zm00001d009071
LNC_023014	Zm00001d044391
LNC_023014	Zm00001d044390
LNC_023014	Zm00001d044393
LNC_048280	Zm00001d011833
LNC_048280	Zm00001d011835
LNC_027039	Zm00001d050082
LNC_007625	Zm00001d033957
LNC_007625	Zm00001d033954
LNC_044159	Zm00001d008293
LNC_044159	Zm00001d008294
LNC_044159	Zm00001d008295
LNC_026263	Zm00001d053782
LNC_007426	Zm00001d033651
LNC_007426	Zm00001d033646
LNC_007426	Zm00001d033647
LNC_001935	Zm00001d030550
LNC_001935	Zm00001d030548
LNC_001934	Zm00001d030550
LNC_001934	Zm00001d030548
LNC_017273	Zm00001d039341
LNC_017273	Zm00001d039343
LNC_017273	Zm00001d039339
LNC_046249	Zm00001d012396
LNC_046249	Zm00001d012399
LNC_046249	Zm00001d012398
LNC_019535	Zm00001d043207
LNC_005237	Zm00001d029997
LNC_005237	Zm00001d029996
LNC_030612	Zm00001d015300
LNC_030618	Zm00001d015313
LNC_002745	Zm00001d032230
LNC_002745	Zm00001d032231
LNC_002745	Zm00001d032229
LNC_004968	Zm00001d029498
LNC_016409	Zm00001d005246
LNC_016409	Zm00001d005248
LNC_015877	Zm00001d004644
LNC_021823	Zm00001d041785
LNC_018899	Zm00001d041778
LNC_020753	Zm00001d040570
LNC_020753	Zm00001d040569
LNC_029587	Zm00001d013264
LNC_029587	Zm00001d013262
LNC_029587	Zm00001d013263
LNC_029587	Zm00001d013261
LNC_048192	Zm00001d011636
LNC_044083	Zm00001d022546
LNC_044083	Zm00001d022547
LNC_044083	Zm00001d022542
LNC_048878	Zm00001d045678
LNC_047065	Zm00001d009410
LNC_050236	Zm00001d047923
LNC_014388	Zm00001d001856
LNC_014388	Zm00001d001857
LNC_014388	Zm00001d001859
LNC_006376	Zm00001d031447
LNC_006376	Zm00001d031436
LNC_006376	Zm00001d031444
LNC_029423	Zm00001d053688
LNC_004260	Zm00001d027902
LNC_004260	Zm00001d027900
LNC_004260	Zm00001d027904
LNC_004260	Zm00001d027901
LNC_004260	Zm00001d027903
LNC_004260	Zm00001d027899
LNC_016681	Zm00001d005851
LNC_016681	Zm00001d005852
LNC_016681	Zm00001d005849
LNC_014268	Zm00001d007484
LNC_014268	Zm00001d007483
LNC_014268	Zm00001d007477
LNC_014268	Zm00001d007479
LNC_025842	Zm00001d053018
LNC_008016	Zm00001d023282
LNC_044139	Zm00001d008244
LNC_044139	Zm00001d008245
LNC_051944	Zm00001d047601
LNC_051944	Zm00001d047600
LNC_051944	Zm00001d047592
LNC_022976	Zm00001d044281
LNC_022976	Zm00001d044277
LNC_012848	Zm00001d004438
LNC_012848	Zm00001d004437
LNC_048594	Zm00001d044979
LNC_006468	Zm00001d031660
LNC_006468	Zm00001d031659
LNC_000704	Zm00001d028962
LNC_000704	Zm00001d028964
LNC_000703	Zm00001d028962
LNC_030566	Zm00001d015203
LNC_030566	Zm00001d015205
LNC_030562	Zm00001d015180
LNC_030562	Zm00001d015182
LNC_045310	Zm00001d010061
LNC_019407	Zm00001d042965
LNC_019407	Zm00001d042961
LNC_011955	Zm00001d003161
LNC_011955	Zm00001d003157
LNC_005340	Zm00001d030091
LNC_042149	Zm00001d019320
LNC_042149	Zm00001d019317
LNC_009059	Zm00001d024871
LNC_003033	Zm00001d032775
LNC_017004	Zm00001d006930
LNC_002632	Zm00001d031937
LNC_002632	Zm00001d031940
LNC_002632	Zm00001d031939
LNC_036397	Zm00001d036570
LNC_007844	Zm00001d034670
LNC_031846	Zm00001d016825
LNC_031847	Zm00001d016835
LNC_031847	Zm00001d016836
LNC_031847	Zm00001d016832
LNC_007025	Zm00001d032775
LNC_043919	Zm00001d021930
LNC_043918	Zm00001d021903
LNC_043918	Zm00001d021906
LNC_043918	Zm00001d021908
LNC_047114	Zm00001d009481
LNC_047114	Zm00001d009482
LNC_023042	Zm00001d044469
LNC_023042	Zm00001d044465
LNC_009595	Zm00001d026070
Zm00001d001472_T001	Zm00001d038752
Zm00001d001472_T001	Zm00001d038754
Zm00001d001472_T001	Zm00001d038762
Zm00001d001472_T001	Zm00001d038763
LNC_006207	Zm00001d030968
LNC_051816	Zm00001d047289
LNC_051816	Zm00001d047292
LNC_051815	Zm00001d047289
LNC_051815	Zm00001d047292
LNC_051819	Zm00001d047296
LNC_011100	Zm00001d025361
LNC_047734	Zm00001d010495
LNC_016770	Zm00001d006125
LNC_016770	Zm00001d006118
LNC_016770	Zm00001d006122
LNC_044042	Zm00001d022378
LNC_044042	Zm00001d022387
LNC_044042	Zm00001d022381
LNC_044042	Zm00001d022388
LNC_019335	Zm00001d042772
Zm00001d022713_T001	Zm00001d028463
LNC_026331	Zm00001d048628
LNC_026331	Zm00001d048635
LNC_026331	Zm00001d048627
LNC_029277	Zm00001d053286
LNC_029273	Zm00001d053275
LNC_029273	Zm00001d053279
LNC_014445	Zm00001d002199
LNC_046295	Zm00001d012598
LNC_046295	Zm00001d012606
LNC_046295	Zm00001d012594
LNC_041822	Zm00001d022476
LNC_041822	Zm00001d022474
LNC_041822	Zm00001d022475
LNC_041822	Zm00001d022473
LNC_041822	Zm00001d022480
LNC_025742	Zm00001d052888
LNC_025742	Zm00001d052889
LNC_020623	Zm00001d040320
LNC_031591	Zm00001d016274
LNC_036903	Zm00001d037696
LNC_036903	Zm00001d037695
LNC_036903	Zm00001d037694
LNC_026086	Zm00001d053300
LNC_008193	Zm00001d023784
LNC_008193	Zm00001d023781
LNC_008198	Zm00001d023792
LNC_000198	Zm00001d027706
LNC_000198	Zm00001d027708
LNC_000198	Zm00001d027707
LNC_020020	Zm00001d044159
LNC_020020	Zm00001d044153
LNC_020020	Zm00001d044156
LNC_020020	Zm00001d044157
LNC_017717	Zm00001d040422
LNC_020819	Zm00001d040656
LNC_020819	Zm00001d040659
LNC_031966	Zm00001d017204
LNC_031966	Zm00001d017205
LNC_031966	Zm00001d017206
LNC_048438	Zm00001d012539
LNC_048438	Zm00001d012537
LNC_024877	Zm00001d051075
Zm00001d000733_T001	Zm00001d001884
Zm00001d000733_T001	Zm00001d001882
Zm00001d000733_T001	Zm00001d001883
Zm00001d000733_T001	Zm00001d001879
Zm00001d000733_T001	Zm00001d001880
LNC_015402	Zm00001d004090
LNC_002922	Zm00001d032552
LNC_002922	Zm00001d032554
LNC_006323	Zm00001d031232
LNC_038816	Zm00001d037163
LNC_038816	Zm00001d037165
LNC_014256	Zm00001d007422
LNC_014256	Zm00001d007424
LNC_025871	Zm00001d053065
LNC_028740	Zm00001d052376
LNC_046156	Zm00001d011997
LNC_046156	Zm00001d011992
LNC_022806	Zm00001d043841
LNC_022806	Zm00001d043843
LNC_039726	Zm00001d018884
LNC_039726	Zm00001d018882
LNC_039725	Zm00001d018884
LNC_039725	Zm00001d018882
LNC_003485	Zm00001d033690
LNC_003483	Zm00001d033690
LNC_043141	Zm00001d020332
LNC_035160	Zm00001d018049
LNC_035160	Zm00001d018050
LNC_016500	Zm00001d005410
LNC_009617	Zm00001d026152
LNC_009617	Zm00001d026149
LNC_009617	Zm00001d026148
LNC_002437	Zm00001d031522
LNC_032020	Zm00001d017294
LNC_032020	Zm00001d017296
LNC_032020	Zm00001d017298
LNC_032029	Zm00001d017318
LNC_032029	Zm00001d017317
Zm00001d022980_T001	Zm00001d033780
Zm00001d022980_T001	Zm00001d033782
LNC_030531	Zm00001d015126
LNC_030531	Zm00001d015121
LNC_030531	Zm00001d015124
LNC_030531	Zm00001d015127
LNC_046584	Zm00001d008911
LNC_044983	Zm00001d009608
LNC_011204	Zm00001d025687
LNC_011205	Zm00001d025687
LNC_050722	Zm00001d045620
LNC_050722	Zm00001d045621
LNC_007938	Zm00001d034900
Zm00001d000610_T001	Zm00001d041635
LNC_006602	Zm00001d031996
LNC_035699	Zm00001d035664
LNC_035699	Zm00001d035659
LNC_023173	Zm00001d048856
LNC_045878	Zm00001d011309
LNC_045878	Zm00001d011301
LNC_033418	Zm00001d014972
LNC_033418	Zm00001d014970
LNC_033418	Zm00001d014969
LNC_033417	Zm00001d014972
LNC_033417	Zm00001d014970
LNC_033417	Zm00001d014969
LNC_038777	Zm00001d037061
LNC_038777	Zm00001d037060
LNC_000318	Zm00001d028151
LNC_000310	Zm00001d028139
LNC_000310	Zm00001d028140
LNC_022140	Zm00001d042416
LNC_021781	Zm00001d041708
LNC_021782	Zm00001d041708
LNC_028178	Zm00001d051306
LNC_026121	Zm00001d053394
LNC_029348	Zm00001d053432
LNC_029346	Zm00001d053427
LNC_002273	Zm00001d031041
LNC_043750	Zm00001d021404
LNC_043758	Zm00001d021421
LNC_043758	Zm00001d021418
LNC_043758	Zm00001d021420
Zm00001d022667_T001	Zm00001d027623
Zm00001d022667_T001	Zm00001d027626
Zm00001d022667_T001	Zm00001d027624
LNC_011288	Zm00001d025923
LNC_014672	Zm00001d002827
LNC_014672	Zm00001d002824
LNC_041622	Zm00001d021718
LNC_041622	Zm00001d021719
Zm00001d026952_T001	Zm00001d052232
Zm00001d026952_T001	Zm00001d052234
Zm00001d000609_T001	Zm00001d041635
LNC_020429	Zm00001d039900
LNC_026743	Zm00001d049718
LNC_026743	Zm00001d049715
LNC_025136	Zm00001d051599
LNC_025136	Zm00001d051600
LNC_025136	Zm00001d051595
LNC_029922	Zm00001d013992
LNC_027196	Zm00001d050283
LNC_006570	Zm00001d031891
LNC_006573	Zm00001d031891
LNC_022284	Zm00001d042764
LNC_022284	Zm00001d042761
LNC_022284	Zm00001d042756
LNC_014157	Zm00001d006948
LNC_014157	Zm00001d006938
LNC_014157	Zm00001d006951
LNC_014157	Zm00001d006943
LNC_014157	Zm00001d006947
LNC_014157	Zm00001d006942
LNC_009653	Zm00001d026303
LNC_009653	Zm00001d026305
LNC_009653	Zm00001d026297
LNC_013079	Zm00001d004716
LNC_008142	Zm00001d023673
LNC_002720	Zm00001d032197
LNC_030195	Zm00001d014456
LNC_025416	Zm00001d052189
LNC_025416	Zm00001d052193
LNC_025416	Zm00001d052194
LNC_025416	Zm00001d052190
Zm00001d008111_T001	Zm00001d011183
Zm00001d008111_T001	Zm00001d011185
LNC_037514	Zm00001d034977
Zm00001d001500_T001	Zm00001d013278
Zm00001d001500_T001	Zm00001d013287
Zm00001d001500_T001	Zm00001d013283
LNC_048400	Zm00001d012396
LNC_048400	Zm00001d012391
LNC_002141	Zm00001d030824
LNC_002141	Zm00001d030822
LNC_002141	Zm00001d030821
LNC_015969	Zm00001d004716
LNC_000459	Zm00001d028434
LNC_000459	Zm00001d028432
LNC_040574	Zm00001d019926
LNC_040574	Zm00001d019925
LNC_013755	Zm00001d005756
LNC_016984	Zm00001d006833
LNC_016985	Zm00001d006833
LNC_026240	Zm00001d053649
Zm00001d000483_T001	Zm00001d039914
Zm00001d023147_T001	Zm00001d024975
Zm00001d023147_T001	Zm00001d024978
Zm00001d023147_T001	Zm00001d024973
LNC_046260	Zm00001d012432
LNC_046260	Zm00001d012425
LNC_046260	Zm00001d012427
LNC_046260	Zm00001d012433
LNC_009306	Zm00001d025226
LNC_009305	Zm00001d025226
LNC_029798	Zm00001d013809
LNC_051713	Zm00001d047096
LNC_018090	Zm00001d040864
LNC_032158	Zm00001d017706
LNC_032158	Zm00001d017708
LNC_032158	Zm00001d017707
LNC_007016	Zm00001d032748
Zm00001d022977_T001	Zm00001d033589
Zm00001d022977_T001	Zm00001d033590
Zm00001d022977_T001	Zm00001d033596
LNC_028356	Zm00001d051660
LNC_028356	Zm00001d051658
LNC_028356	Zm00001d051661
LNC_028356	Zm00001d051662
LNC_028356	Zm00001d051653
LNC_009980	Zm00001d023865
LNC_048487	Zm00001d012771
LNC_030021	Zm00001d014181
LNC_008598	Zm00001d024169
LNC_008597	Zm00001d024169
LNC_046752	Zm00001d009177
LNC_046752	Zm00001d009180
LNC_020249	Zm00001d039411
LNC_020249	Zm00001d039408
LNC_041461	Zm00001d021404
LNC_041461	Zm00001d021403
LNC_041460	Zm00001d021403
LNC_019467	Zm00001d043073
LNC_019467	Zm00001d043074
LNC_019467	Zm00001d043069
LNC_006356	Zm00001d031338
LNC_011708	Zm00001d002560
LNC_005197	Zm00001d029932
LNC_034570	Zm00001d016332
LNC_039689	Zm00001d018776
LNC_039689	Zm00001d018781
LNC_039689	Zm00001d018779
LNC_044192	Zm00001d008394
LNC_044192	Zm00001d008399
LNC_017022	Zm00001d007089
LNC_017022	Zm00001d007082
LNC_017022	Zm00001d007081
LNC_046104	Zm00001d011796
LNC_046104	Zm00001d011789
LNC_046104	Zm00001d011785
LNC_046104	Zm00001d011797
LNC_046104	Zm00001d011788
LNC_046104	Zm00001d011792
LNC_046104	Zm00001d011790
LNC_050310	Zm00001d048174
LNC_023102	Zm00001d044683
LNC_023102	Zm00001d044685
LNC_000149	Zm00001d027576
LNC_043199	Zm00001d020413
LNC_016509	Zm00001d005431
LNC_016509	Zm00001d005429
LNC_042988	Zm00001d020088
LNC_038239	Zm00001d035898
LNC_038239	Zm00001d035899
LNC_037747	Zm00001d035337
LNC_001133	Zm00001d029762
Zm00001d026758_T001	Zm00001d049140
LNC_038573	Zm00001d036546
LNC_038573	Zm00001d036545
LNC_038573	Zm00001d036541
LNC_038573	Zm00001d036550
LNC_007214	Zm00001d033181
LNC_007214	Zm00001d033186
LNC_014423	Zm00001d002052
LNC_014423	Zm00001d002058
LNC_014423	Zm00001d002051
LNC_014423	Zm00001d002064
LNC_043041	Zm00001d020139
LNC_007665	Zm00001d034064
LNC_007665	Zm00001d034062
LNC_011352	Zm00001d026156
LNC_011352	Zm00001d026165
LNC_011352	Zm00001d026160
LNC_011352	Zm00001d026164
LNC_039473	Zm00001d038745
LNC_039473	Zm00001d038752
LNC_039473	Zm00001d038754
LNC_039473	Zm00001d038747
LNC_039470	Zm00001d038745
LNC_039470	Zm00001d038752
LNC_039470	Zm00001d038754
LNC_039470	Zm00001d038747
LNC_016587	Zm00001d005632
LNC_044304	Zm00001d008720
LNC_026042	Zm00001d053236
LNC_037645	Zm00001d035195
LNC_011466	Zm00001d026607
LNC_011466	Zm00001d026606
LNC_011466	Zm00001d026603
LNC_048646	Zm00001d045124
LNC_048646	Zm00001d045125
LNC_030112	Zm00001d014343
LNC_046040	Zm00001d011644
LNC_046040	Zm00001d011650
LNC_046040	Zm00001d011646
LNC_034852	Zm00001d017084
LNC_034851	Zm00001d017084
LNC_016611	Zm00001d005724
LNC_016611	Zm00001d005719
LNC_019503	Zm00001d043168
LNC_019503	Zm00001d043160
LNC_019503	Zm00001d043167
LNC_019503	Zm00001d043157
LNC_019508	Zm00001d043167
LNC_019508	Zm00001d043168
LNC_048177	Zm00001d011595
LNC_009731	Zm00001d026696
LNC_009731	Zm00001d026689
LNC_009731	Zm00001d026691
LNC_009731	Zm00001d026690
LNC_004970	Zm00001d029498
LNC_052124	Zm00001d048174
LNC_021832	Zm00001d041800
LNC_021832	Zm00001d041804
LNC_011091	Zm00001d025339
LNC_051625	Zm00001d046925
LNC_051338	Zm00001d046364
LNC_006921	Zm00001d032557
LNC_006921	Zm00001d032562
LNC_026357	Zm00001d048786
LNC_030012	Zm00001d014155
LNC_030012	Zm00001d014153
LNC_030012	Zm00001d014158
LNC_030012	Zm00001d014157
LNC_009673	Zm00001d026382
LNC_009673	Zm00001d026383
Zm00001d001080_T001	Zm00001d018776
Zm00001d001080_T001	Zm00001d018781
Zm00001d001080_T001	Zm00001d018779
LNC_052118	Zm00001d048174
LNC_026968	Zm00001d049984
LNC_029437	Zm00001d053759
LNC_029437	Zm00001d053762
LNC_029437	Zm00001d053763
LNC_029437	Zm00001d053754
LNC_052942	Zm00001d000316
LNC_048324	Zm00001d011983
LNC_048324	Zm00001d011992
LNC_039847	Zm00001d019200
LNC_032519	Zm00001d013416
LNC_032519	Zm00001d013417
LNC_014272	Zm00001d007514
LNC_014272	Zm00001d007508
LNC_028727	Zm00001d052346
LNC_020531	Zm00001d040109
LNC_020531	Zm00001d040110
LNC_046171	Zm00001d012070
LNC_046171	Zm00001d012069
LNC_046172	Zm00001d012070
LNC_046172	Zm00001d012069
LNC_039112	Zm00001d037892
LNC_039112	Zm00001d037891
LNC_039112	Zm00001d037894
LNC_048423	Zm00001d012457
LNC_048423	Zm00001d012460
LNC_024379	Zm00001d050584
LNC_017052	Zm00001d007207
LNC_026184	Zm00001d053547
LNC_033574	Zm00001d015293
LNC_016951	Zm00001d006681
LNC_016951	Zm00001d006680
LNC_034422	Zm00001d016083
LNC_038224	Zm00001d035854
LNC_020931	Zm00001d040784
LNC_020931	Zm00001d040787
LNC_020931	Zm00001d040786
LNC_020931	Zm00001d040785
LNC_041680	Zm00001d021890
LNC_041680	Zm00001d021893
LNC_041680	Zm00001d021898
LNC_038507	Zm00001d036389
LNC_038507	Zm00001d036387
LNC_038508	Zm00001d036389
LNC_038508	Zm00001d036387
LNC_003740	Zm00001d034344
LNC_003740	Zm00001d034350
LNC_003740	Zm00001d034346
LNC_030756	Zm00001d015515
LNC_021947	Zm00001d042022
LNC_052010	Zm00001d047797
LNC_052010	Zm00001d047799
LNC_052010	Zm00001d047802
LNC_050513	Zm00001d045028
LNC_036400	Zm00001d036570
LNC_016264	Zm00001d005080
LNC_016264	Zm00001d005081
LNC_022123	Zm00001d042370
LNC_022123	Zm00001d042371
LNC_011777	Zm00001d002755
LNC_050332	Zm00001d048236
LNC_050332	Zm00001d048235
LNC_050332	Zm00001d048234
LNC_023053	Zm00001d044525
LNC_023053	Zm00001d044526
LNC_032992	Zm00001d014253
LNC_030597	Zm00001d015268
LNC_000905	Zm00001d029378
LNC_000905	Zm00001d029380
LNC_025923	Zm00001d053119
LNC_025923	Zm00001d053122
LNC_046895	Zm00001d009271
LNC_039090	Zm00001d037813
LNC_032328	Zm00001d018415
LNC_032328	Zm00001d018413
LNC_032328	Zm00001d018410
LNC_032328	Zm00001d018406
LNC_032328	Zm00001d018409
LNC_001979	Zm00001d030593
LNC_001978	Zm00001d030593
LNC_046281	Zm00001d012518
LNC_046281	Zm00001d012517
LNC_046281	Zm00001d012511
LNC_046281	Zm00001d012520
LNC_046281	Zm00001d012512
LNC_017234	Zm00001d007954
LNC_009545	Zm00001d025905
LNC_009545	Zm00001d025900
LNC_014155	Zm00001d006930
LNC_020614	Zm00001d040311
LNC_026511	Zm00001d049140
LNC_010484	Zm00001d024314
LNC_021042	Zm00001d040864
LNC_036631	Zm00001d037061
LNC_030376	Zm00001d014770
LNC_030375	Zm00001d014770
LNC_024998	Zm00001d051306
LNC_010910	Zm00001d025033
LNC_012566	Zm00001d004102
LNC_016459	Zm00001d005301
LNC_052122	Zm00001d048174
LNC_052123	Zm00001d048174
LNC_052121	Zm00001d048174
LNC_006334	Zm00001d031265
LNC_006334	Zm00001d031266
LNC_006334	Zm00001d031263
LNC_004881	Zm00001d029378
LNC_041524	Zm00001d021536
LNC_041524	Zm00001d021532
LNC_041524	Zm00001d021528
LNC_009044	Zm00001d024832
LNC_009044	Zm00001d024835
LNC_048692	Zm00001d045261
LNC_029636	Zm00001d013391
LNC_029636	Zm00001d013390
LNC_029636	Zm00001d013384
LNC_029630	Zm00001d013364
LNC_016022	Zm00001d004768
LNC_009421	Zm00001d025508
LNC_009421	Zm00001d025509
LNC_050496	Zm00001d044934
LNC_023286	Zm00001d049100
LNC_012042	Zm00001d003329
LNC_012042	Zm00001d003319
LNC_050962	Zm00001d046001
LNC_050962	Zm00001d045993
