# Supplementary material for: Identification and characterization of heat-responsive lncRNAs in maize inbred line CM1
Source: BMC Genomics. 2022 Mar 16;23:208. doi: 10.1186/s12864-022-08448-1 (PMC8925227; doi:10.1186/s12864-022-08448-1)
Supplement: Supplementary file 8 — Additional file 8: Table S6. Regulatory relationships of the DEMs and DElncRNAs predicted by psRNATarget. [file 12864_2022_8448_MOESM8_ESM.xlsx]

## Sheet: Sheet1
Table S6. Regulatory relationships of the DEMs and DElncRNAs predicted by psRNATarget.
DEMs	DElncRNAs
aof-miR160c_R-1_1ss20CT	LNC_029630
zma-miR160a-5p	LNC_029630
zma-miR160f-5p_R-1	LNC_029630
PC-3p-108603_40	LNC_018248
aof-miR160c_R-1_1ss20CT	LNC_044042
mtr-miR171c	LNC_029467
tae-MIR9774-p3_1ss4AG	LNC_052942
zma-miR160a-5p	LNC_044042
zma-miR160f-5p_R-1	LNC_044042
zma-miR166c-5p	LNC_000318
zma-miR166c-5p	LNC_018861
zma-miR167d-3p	LNC_002046
zma-miR169i-3p_R+1_1	LNC_015402
PC-3p-150570_20	LNC_036400
PC-3p-53362_170	LNC_029798
PC-3p-89210_61	LNC_051815
PC-5p-126480_29	LNC_031966
PC-5p-126480_29	LNC_007016
PC-5p-126480_29	LNC_008049
PC-5p-126480_29	LNC_024143
PC-5p-126480_29	Zm00001d022980_T001
PC-5p-126480_29	LNC_041741
aof-miR160c_R-1_1ss20CT	LNC_030562
aof-miR166b_L-2	LNC_005985
mtr-miR171c	LNC_004009
mtr-miR171c	LNC_025742
osa-miR164e_R+1_2ss20AC21GA	LNC_017858
osa-miR164e_R+1_2ss20AC21GA	LNC_030618
tae-MIR9774-p3_1ss4AG	LNC_032689
zma-miR156e-3p_L+1	LNC_026137
zma-miR156e-3p_L+1	LNC_041822
zma-miR156e-3p_L+1	LNC_005990
zma-miR156e-3p_L+1	LNC_019596
zma-miR159a-5p	LNC_004881
zma-miR160a-5p	LNC_030562
zma-miR160f-5p_R-1	LNC_030562
zma-miR164a-5p	LNC_017858
zma-miR164a-5p	LNC_030618
zma-miR164e-5p	LNC_005207
zma-miR164e-5p	LNC_031847
zma-miR164e-5p	LNC_017858
zma-miR164f-5p_R-1	LNC_030618
zma-miR164f-5p_R-1	LNC_017858
zma-miR164h-5p_R-2_1ss19GT	LNC_048519
zma-miR164h-5p_R-2_1ss19GT	LNC_015070
zma-miR164h-5p_R-2_1ss19GT	LNC_026137
zma-miR166c-5p	Zm00001d001500_T001
zma-miR166c-5p	LNC_052908
zma-miR167c-3p	LNC_024143
zma-miR168a-5p	LNC_001935
zma-miR168a-5p	LNC_001934
zma-miR169i-3p_R+1_2	LNC_015402
zma-miR394a-5p	LNC_009617
PC-3p-108603_40	LNC_013901
PC-3p-118354_33	LNC_026137
PC-3p-118354_33	LNC_014157
PC-3p-118354_33	Zm00001d001500_T001
PC-3p-118354_33	LNC_024143
PC-3p-118354_33	LNC_002745
PC-3p-118354_33	LNC_046249
PC-3p-118354_33	LNC_035160
PC-3p-118354_33	LNC_006573
PC-3p-118354_33	LNC_006568
PC-3p-119210_33	LNC_028356
PC-3p-119210_33	LNC_020020
PC-3p-133151_26	LNC_034851
PC-3p-150570_20	LNC_032193
PC-3p-53362_170	LNC_033464
PC-3p-53362_170	Zm00001d001582_T001
PC-3p-53362_170	LNC_032384
PC-3p-53362_170	Zm00001d000733_T001
PC-3p-89210_61	LNC_001978
PC-3p-89210_61	LNC_044042
PC-5p-126480_29	LNC_017234
PC-5p-126480_29	LNC_024637
PC-5p-126480_29	LNC_026554
PC-5p-126480_29	LNC_023042
PC-5p-126480_29	LNC_011100
PC-5p-126480_29	LNC_032416
PC-5p-126480_29	LNC_025314
PC-5p-126480_29	LNC_016946
PC-5p-69357_103	LNC_000310
aof-miR160c_R-1_1ss20CT	LNC_006376
aof-miR160c_R-1_1ss20CT	LNC_024113
aof-miR160c_R-1_1ss20CT	LNC_023306
mtr-miR171c	Zm00001d022937_T001
mtr-miR171c	LNC_049363
mtr-miR171c	LNC_007426
osa-miR164e_R+1_2ss20AC21GA	LNC_025871
osa-miR164e_R+1_2ss20AC21GA	LNC_041574
osa-miR164e_R+1_2ss20AC21GA	LNC_041573
osa-miR164e_R+1_2ss20AC21GA	LNC_031847
osa-miR164e_R+1_2ss20AC21GA	LNC_005207
osa-miR164e_R+1_2ss20AC21GA	LNC_005985
tae-MIR9774-p3_1ss4AG	LNC_051815
tae-MIR9774-p3_1ss4AG	LNC_051815
tae-MIR9774-p3_1ss4AG	LNC_008748
tae-MIR9774-p3_1ss4AG	LNC_016587
tae-MIR9774-p3_1ss4AG	LNC_043572
tae-MIR9774-p3_1ss4AG	LNC_003076
tae-MIR9774-p3_1ss4AG	Zm00001d026958_T001
tae-MIR9774-p3_1ss4AG	LNC_046238
tae-MIR9774-p3_1ss4AG	LNC_016509
tae-MIR9774-p3_1ss4AG	LNC_041680
tae-MIR9774-p3_1ss4AG	LNC_002437
zma-miR156e-3p_L+1	LNC_016264
zma-miR159a-5p	LNC_000459
zma-miR159a-5p	LNC_026086
zma-miR159a-5p	LNC_038507
zma-miR159a-5p	LNC_042149
zma-miR159a-5p	LNC_006570
zma-miR160a-5p	LNC_024113
zma-miR160a-5p	LNC_006376
zma-miR160a-5p	LNC_023306
zma-miR160f-5p_R-1	LNC_006376
zma-miR160f-5p_R-1	LNC_024113
zma-miR160f-5p_R-1	LNC_023306
zma-miR164a-5p	LNC_025871
zma-miR164a-5p	LNC_041574
zma-miR164a-5p	LNC_041573
zma-miR164a-5p	LNC_031847
zma-miR164a-5p	LNC_005207
zma-miR164a-5p	LNC_005985
zma-miR164e-5p	LNC_019596
zma-miR164e-5p	LNC_009634
zma-miR164e-5p	LNC_031847
zma-miR164e-5p	LNC_038507
zma-miR164e-5p	LNC_037278
zma-miR164f-5p_R-1	LNC_025871
zma-miR164f-5p_R-1	LNC_041574
zma-miR164f-5p_R-1	LNC_041573
zma-miR164f-5p_R-1	LNC_031847
zma-miR164f-5p_R-1	LNC_005207
zma-miR164f-5p_R-1	LNC_005985
zma-miR164h-5p_R-2_1ss19GT	LNC_019335
zma-miR164h-5p_R-2_1ss19GT	Zm00001d023174_T001
zma-miR164h-5p_R-2_1ss19GT	LNC_026357
zma-miR164h-5p_R-2_1ss19GT	LNC_036194
zma-miR164h-5p_R-2_1ss19GT	LNC_045687
zma-miR166c-5p	LNC_046249
zma-miR166c-5p	LNC_041964
zma-miR166c-5p	LNC_033464
zma-miR166c-5p	LNC_045878
zma-miR167c-3p	LNC_000318
zma-miR167c-3p	Zm00001d000610_T001
zma-miR167c-3p	LNC_002046
zma-miR167d-3p	LNC_048192
zma-miR167d-3p	Zm00001d008111_T001
zma-miR167d-3p	LNC_032384
zma-miR167d-3p	LNC_006468
zma-miR168a-5p	Zm00001d026958_T001
zma-miR168a-5p	LNC_043572
zma-miR169i-3p_R+1_1	LNC_016984
zma-miR169i-3p_R+1_1	LNC_016985
zma-miR169i-3p_R+1_1	LNC_016985
zma-miR169i-3p_R+1_1	LNC_014086
zma-miR169i-3p_R+1_1	LNC_008748
zma-miR169i-3p_R+1_1	LNC_016587
zma-miR169i-3p_R+1_2	LNC_016984
zma-miR169i-3p_R+1_2	LNC_016985
zma-miR169i-3p_R+1_2	LNC_016985
zma-miR169i-3p_R+1_2	LNC_014086
zma-miR169i-3p_R+1_2	LNC_008748
zma-miR169i-3p_R+1_2	LNC_016587
zma-miR394a-5p	LNC_049688
zma-miR394a-5p	LNC_000318
zma-miR394a-5p	LNC_022806
zma-miR394a-5p	LNC_043572
zma-miR394a-5p	LNC_034570
zma-miR399g-5p	LNC_048400
